# Supplementary material for: MiXcan: a framework for cell-type-aware transcriptome-wide association studies with an application to breast cancer
Source: Nat Commun. 2023 Jan 23;14:377. doi: 10.1038/s41467-023-35888-4 (PMC9871010; doi:10.1038/s41467-023-35888-4)
Supplement: Supplementary file 3 — Supplementary Data 1-2 [file 41467_2023_35888_MOESM3_ESM.xlsx]

## Sheet: Index
SUPPLEMENTARY DATA
Supplementary Data 1. Genes associated with breast cancer at FDR < 0.10 using the MiXcan or PrediXcan approaches in 58,648 women, and the corresponding S-PrediXcan results in a larger sample of 228,951 women of European ancestry.
Supplementary Data 2. MiXcan GReX prediction models for genes significantly associated with breast cancer risk.

## Sheet: Supplementary Data 1
Supplementary Table 1. Genes associated with breast cancer at FDR < 0.10 using the MiXcan or PrediXcan approaches in 58,648 women, and the corresponding S-PrediXcan results in a larger sample of 228,951 women of European ancestry.
Gene ID	Gene Name	Cytoband	Starta	Enda	Gene Type	MiXcan							PrediXcanb			S-PrediXcanc			Prior GWAS hits within 500 kb			Prior TWAS
						Epithelial			Stromal			Combined							SNP	Distance	Reference
						Effect	SE	P-value	Effect	SE	P-value	P-value	Effect	SE	P-value	Effect	SE	P-value		bp
Genes identified by both MiXcan and PrediXcan
ENSG00000033867	SLC4A7	3p24.1	27414212	27525911	protein coding	2.3	0.27	2e-17	Same model			2.0E-17***	2.3	0.27	2.0E-17***	1.11074	0.0859749	3.5E-38***	rs4973768	3'-UTR	Michailidou 2017	--
ENSG00000227082	CH17-437K3.1	1p11.2	121138614	121204983	lincRNA	-1.62	0.28	7.3e-09	Same model			7.3E-09***	-1.62	0.28	7.3E-09***	-0.557909	0.0506267	3.1E-28***	rs11249433	75630	Michailidou 2017	--
ENSG00000198945	L3MBTL3	6q23.1	130334844	130462596	protein coding	-0.12	0.02	1.4e-08	Same model			1.4E-08***	-0.12	0.02	1.4E-08***	-0.114444	0.0170878	2.1E-11***	rs6569648	intronic	Michailidou 2017; Milne 2017	Wu 2018; Feng 2020
ENSG00000166965	RCCD1	15q26.1	91498100	91506355	protein coding	-0.16	0.03	4.2e-07	Same model			4.2E-07***	-0.16	0.03	4.2E-07***	-0.155571	0.0234835	3.5E-11***	rs2290203	5712	Michailidou 2017	Wu 2018; Hoffman 2017
ENSG00000025156	HSF2	6q22.31	122720691	122754264	protein coding	-0.42	0.09	9.2e-06	Same model			9.2E-06**	-0.42	0.09	9.2E-06**	-0.117251	0.0336043	4.8E-04*	--	--	--	--
ENSG00000167646	DNAAF3	19q13.42	55670029	55678090	protein coding	0.09	0.05	0.083	0.19	0.04	9e-06	1.8E-05**	0.15	0.04	5.2E-05**	0.0987846	0.0315974	1.8E-03*	--	--	--	--
ENSG00000147324	MFHAS1	8p23.1	8640864	8751155	protein coding	-0.55	0.13	2.8e-05	Same model			2.8E-05**	-0.55	0.13	2.8E-05**	-0.318527	0.0985016	1.2E-03*	--	--	--	--
ENSG00000140474	ULK3	15q24.1	75128457	75135687	protein coding	-6.71	1.6	2.7e-05	-6.5	1.59	4.6e-05	3.4E-05**	-1.43	0.36	6.6E-05**	-0.126532	0.0277059	4.9E-06***	--	--	--	Feng 2020
ENSG00000267058	RP11-15A1.3	19q13.31	44395956	44405957	lincRNA	0.28	0.07	3.5e-05	Same model			3.5E-05**	0.28	0.07	3.5E-05**	0.384505	0.0514005	7.4E-14***	rs3760982	-109443	Michailidou 2017	--
ENSG00000103544	C16orf62	16p12.3	19566562	19718115	protein coding	0.5	0.12	5.8e-05	Same model			5.8E-05**	0.5	0.12	5.8E-05**	0.102125	0.201076	0.61	--	--	--	--
ENSG00000164111	ANXA5	4q27	122589110	122618268	protein coding	1.47	0.37	7.4e-05	1.33	0.37	0.00027	1.2E-04**	1.04	0.28	1.9E-04**	0.126014	0.0945132	0.18	--	--	--	--
ENSG00000204427	ABHD16A	6p21.33	31654726	31671221	protein coding	-0.24	0.06	7.4e-05	-0.2	0.06	0.00082	1.4E-04**	-0.39	0.1	1.4E-04**	-0.089717	0.0603184	0.14	--	--	--	--
ENSG00000142655	PEX14	1p36.22	10532345	10690815	protein coding	2.46	0.72	0.00064	2.74	0.71	0.00012	2.1E-04**	4.41	1.21	2.6E-04**	0.582471	0.0850311	7.4E-12***	rs616488	intronic	Michailidou 2017	--
ENSG00000171303	KCNK3	2p23.3	26915558	26956288	protein coding	0.69	0.19	0.00029	Same model			2.9E-04**	0.69	0.19	2.9E-04**	0.239657	0.119101	4.4E-02*	--	--	--	--
ENSG00000166263	STXBP4	17q22	53046088	53250993	protein coding	-0.06	0.07	0.41	0.18	0.05	0.00021	4.2E-04**	0.16	0.03	4.5E-06***	0.320289	0.0322825	3.4E-23***	rs2787486	intronic	Michailidou 2017	Wu 2018; Feng 2020
Genes identified by MiXcan only
ENSG00000112996	MRPS30	5p12	44809027	44820530	protein coding	3	0.67	6.8e-06	-4.82	0.75	1.8e-10	3.5E-10***	-0.08	0.31	0.81	0.497067	0.0435199	3.3E-30***	rs10941679	-102529	Michailidou 2017	--
ENSG00000183779	ZNF703	8p11.23	37553269	37557539	protein coding	-1.96	0.38	2.7e-07	1.59	0.27	2.4e-09	4.8E-09***	0.07	0.08	0.39	0.166644	0.0582952	4.3E-03*	--	--	--	--
ENSG00000155542	SETD9	5q11.2	56205087	56221359	protein coding	0.15	0.04	0.00052	-0.57	0.1	4.2e-09	8.4E-09***	-0.07	0.02	0.0018	-0.101902	0.0181211	1.9E-08***	rs62355902	-151364	Michailidou 2017	--
ENSG00000106771	TMEM245	9q31.3	111777432	111882225	protein coding	-0.64	0.12	7e-08	-0.3	0.1	0.0022	1.4E-07***	-0.42	0.14	0.0034	0.0421997	0.0688392	0.54	--	--	--	--
ENSG00000164199	ADGRV1	5q14.3	89825161	90460254	protein coding	-0.27	0.05	3.6e-07	0.27	0.05	3.6e-07	3.6E-07***	NA			-0.0879672	0.146372	0.55	rs10474352	271971	Michailidou 2017	--
ENSG00000283787	PRR33	11p15.5	1909807	1913125	protein coding	-1.41	0.28	5.2e-07	1.41	0.28	5.2e-07	5.2E-07***	NA			-1.38598	0.138519	1.4E-23***	rs3817198	-801	Michailidou 2017	--
ENSG00000166446	CDYL2	16q23.2	80631803	80838226	protein coding	-0.13	0.03	9.1e-07	-0.08	0.03	0.001	1.8E-06***	-2.67	0.85	0.0017	-0.104047	0.0358216	3.7E-03*	rs13329835	intronic	Michailidou 2017	--
ENSG00000243137	PSG4	19q13.31	43696854	43711451	protein coding	-0.16	0.04	3e-06	0.14	0.04	0.00011	5.9E-06***	0	0.03	0.95	0.00862208	0.0137139	0.53	--	--	--	--
ENSG00000254038	RP11-419C23.1	8p11.23	36924959	36926936	lincRNA	-0.32	0.07	1.4e-05	0.29	0.06	6.3e-06	8.7E-06**	0.04	0.05	0.45	0.101377	0.0232734	1.3E-05*	rs13365225	-66476	Michailidou 2017	--
ENSG00000177283	FZD8	10p11.21	35927177	35931206	protein coding	-1.25	0.28	9.9e-06	1.25	0.28	9.9e-06	9.9E-06**	NA			0.054171	0.0696857	0.44	--	--	--	--
ENSG00000175489	LRRC25	19p13.11	18501954	18508427	protein coding	1.29	0.3	1.2e-05	-1.35	0.37	0.0003	2.4E-05**	0.3	0.09	0.00054	1.11531	0.116636	1.2E-21***	rs4808801	62714	Michailidou 2017	Hoffman 2017
ENSG00000273136	NBPF26	1q21.2	148250249	148346791	protein coding	0.44	0.1	2e-05	-0.43	0.11	5.5e-05	3.0E-05**	0.07	0.02	0.0026	-0.0624575	0.0476365	0.19	--	--	--	--
ENSG00000184117	NIPSNAP1	22q12.2	29950797	29977326	protein coding	-0.07	0.04	0.085	0.53	0.12	2.2e-05	4.3E-05**	0.08	0.07	0.27	-0.0236795	0.0961873	0.81	rs132390	-329320	Michailidou 2017	--
ENSG00000197081	IGF2R	6q25.3	160390131	160534539	protein coding	-0.42	0.1	2.4e-05	-0.03	0.1	0.75	4.8E-05**	-0.37	0.11	0.00089	-0.234375	0.0848015	5.7E-03*	--	--	--	--
ENSG00000138074	SLC5A6	2p23.3	27422455	27435826	protein coding	-1.81	0.44	3.4e-05	-1.67	0.43	8.9e-05	5.0E-05**	-1.02	0.37	0.0054	-0.00696526	0.0547594	0.9	--	--	--	--
ENSG00000146112	PPP1R18	6p21.33	30644166	30655672	protein coding	0.31	0.08	9.6e-05	-0.31	0.08	9.6e-05	9.6E-05**	1.76	0.9	0.05	0.318357	0.0723209	1.1E-05*	--	--	--	--
ENSG00000054219	LY75	2q24.2	160659866	160761260	protein coding	-0.1	0.02	5.2e-05	-0.06	0.04	0.17	1.0E-04**	-0.1	0.04	0.02	-0.0632161	0.0278438	2.3E-02*	--	--	--	--
ENSG00000235098	ANKRD65	1p36.33	1353800	1357149	protein coding	2.41	0.63	0.00012	-2.82	0.73	0.00011	1.1E-04**	0.01	0.08	0.89	0.0319371	0.0428636	0.46	--	--	--	--
ENSG00000142675	CNKSR1	1p36.11	26503894	26516377	protein coding	-0.17	0.04	0.00013	0.17	0.04	0.00013	1.3E-04**	0.92	0.59	0.12	0.176487	0.0889272	4.7E-02*	--	--	--	--
ENSG00000150316	CWC15	11q21	94695787	94706776	protein coding	-0.12	0.03	6.7e-05	0.1	0.05	0.039	1.3E-04**	-0.14	0.06	0.016	-0.065421	0.0454953	0.15	--	--	--	--
ENSG00000160352	ZNF714	19p12	21264965	21308073	protein coding	-4.1	1.06	0.00011	3.99	1.07	0.00018	1.4E-04**	-0.08	0.09	0.37	0.0439258	0.0336333	0.19	--	--	--	--
ENSG00000070759	TESK2	1p34.1	45809555	45956838	protein coding	-0.18	0.05	7.1e-05	-0.05	0.06	0.41	1.4E-04**	-0.3	0.1	0.0017	-0.458539	0.188367	1.5E-02*	--	--	--	--
ENSG00000166262	FAM227B	15q21.2	49619159	49913128	protein coding	-0.64	0.16	7.2e-05	0.43	0.16	0.0065	1.4E-04**	-0.12	0.14	0.38	-0.143203	0.069834	4.0E-02*	--	--	--	--
ENSG00000126790	L3HYPDH	14q23.1	59927081	59951148	protein coding	-0.1	0.02	7.2e-05	0.03	0.03	0.29	1.4E-04**	-0.03	0.02	0.22	-0.022942	0.0160348	0.15	--	--	--	--
ENSG00000196369	SRGAP2B	1q21.1	143913615	144094424	pseudogene	-0.76	0.19	7.4e-05	-0.26	0.1	0.0093	1.5E-04**	-0.78	0.25	0.0022	-0.459029	0.166637	5.9E-03*	--	--	--	--
ENSG00000106077	ABHD11	7q11.23	73150424	73153197	protein coding	-0.25	0.06	7.4e-05	0.06	0.08	0.46	1.5E-04**	-0.12	0.07	0.1	-0.0671229	0.067672	0.32	--	--	--	--
ENSG00000185829	ARL17A	17q21.31	44594068	44657048	protein coding	0	0.02	0.89	-0.1	0.02	8.6e-05	1.7E-04**	-0.05	0.03	0.036	-0.0545501	0.011949	5.0E-06***	rs2532263	-341600	Michailidou 2017	--
ENSG00000251600	RP11-673E1.1	4q31.21	144833484	144903607	lincRNA	-0.22	0.06	0.0001	0.17	0.08	0.027	2.0E-04**	-0.04	0.05	0.44	0.00861919	0.0122908	0.48	--	--	--	--
ENSG00000182533	CAV3	3p25.3	8775486	8883492	protein coding	0.03	0.05	0.55	-0.1	0.02	0.00011	2.2E-04**	-0.05	0.03	0.17	-0.0190616	0.0292981	0.52	--	--	--	--
ENSG00000188033	ZNF490	19p13.2	12688775	12750912	protein coding	0	0.04	0.9	0.12	0.03	0.00012	2.4E-04**	0.17	0.05	0.0015	0.145124	0.0501124	3.8E-03*	rs78269692	407365	Michailidou 2017	--
ENSG00000021488	SLC7A9	19q13.11	33321415	33360672	protein coding	-1.99	0.53	0.00019	2.03	0.56	0.00031	2.4E-04**	-0.01	0.02	0.78	-0.000265015	0.0256642	0.99	--	--	--	--
ENSG00000212719	C17orf51	17p11.2	21428051	21477722	protein coding	-0.11	0.03	0.00014	-0.11	0.04	0.0054	2.8E-04**	-0.2	0.06	0.0011	-0.0838664	0.0586668	0.15	--	--	--	--
ENSG00000221923	ZNF880	19q13.41	52873170	52889048	protein coding	-0.01	0.03	0.74	-0.05	0.01	0.00015	3.0E-04**	-0.05	0.02	0.046	-0.038356	0.0112147	6.3E-04*	--	--	--	--
ENSG00000284308	C2orf81	2p13.1	74641303	74648718	protein coding	-0.2	0.1	0.045	-0.45	0.12	0.00015	3.0E-04**	-0.45	0.2	0.021	0.105707	0.133354	0.43	--	--	--	--
ENSG00000123106	CCDC91	12p11.22	28286182	28734444	protein coding	-0.18	0.05	0.00032	-0.21	0.06	0.00029	3.0E-04**	-0.24	0.08	0.0032	-0.256836	0.031949	9.1E-16***	rs7297051; 12:29140260	-111,365; 405,816	Michailidou 2017; Zhang 2020	--
ENSG00000226067	LINC00623	1q21.2	149284645	149286975	lincRNA	-1.81	0.55	0.0011	-1.2	0.32	0.00018	3.0E-04**	-0.77	0.23	0.00065	-0.587525	0.073795	1.7E-15***	--	--	--	--
ENSG00000198680	TUSC1	9p21.2	25676387	25678438	protein coding	-0.15	0.04	0.00017	-0.04	0.03	0.2	3.5E-04**	-0.12	0.04	0.003	0.00341005	0.0500114	0.95	--	--	--	--
ENSG00000105700	KXD1	19p13.11	18668572	18680197	protein coding	0.24	0.07	0.00035	-0.31	0.09	0.0004	3.7E-04**	0.05	0.07	0.53	0.403433	0.0777594	2.1E-07***	rs4808801	-97431	Michailidou 2017	--
ENSG00000125630	POLR1B	2q13	113299492	113334727	protein coding	-1.06	0.29	0.00029	1.16	0.34	0.00059	3.9E-04**	-0.02	0.03	0.55	0.0232501	0.0186179	0.21	--	--	--	--
ENSG00000155275	TRMT44	4p16.1	8437867	8495258	protein coding	-0.13	0.04	0.0002	0.07	0.07	0.34	4.0E-04**	-0.09	0.04	0.024	-0.0199773	0.0254301	0.43	--	--	--	--
ENSG00000205362	MT1A	16q12.2	56672578	56673999	protein coding	-0.12	0.12	0.32	-0.15	0.04	0.0002	4.0E-04**	-0.26	0.09	0.0025	-0.160886	0.0599769	7.3E-03*	rs2432539	-251591	Michailidou 2017	--
ENSG00000273344	PAXIP1-AS1	7q36.2	154795158	154797413	lincRNA	-1.29	0.4	0.0011	-0.84	0.23	0.00024	4.0E-04**	-0.85	0.3	0.0046	-0.104291	0.13119	0.43	--	--	--	--
ENSG00000130511	SSBP4	19p13.11	18529674	18545372	protein coding	0.2	0.05	0.00027	-0.17	0.07	0.018	5.3E-04**	0.21	0.11	0.046	1.19054	0.117512	4.0E-24***	rs4808801	25769	Michailidou 2017	--
ENSG00000203791	METTL10	10q26.13	126436718	126480439	protein coding	-0.07	0.02	0.00028	-0.02	0.02	0.37	5.5E-04**	-0.06	0.02	0.01	-0.0817014	0.0208099	8.6E-05*	--	--	--	--
ENSG00000116874	WARS2	1p12	119573839	119683294	protein coding	0.29	0.1	0.0032	-0.35	0.1	0.00035	6.3E-04**	-0.01	0.02	0.46	-0.0175951	0.0113301	0.12	--	--	--	--
ENSG00000234918	RP11-20F24.2	10p11.21	37529815	37530977	lincRNA	-1.37	0.38	0.00032	0.18	0.38	0.62	6.4E-04**	-0.54	0.27	0.051	-0.194047	0.0848065	2.2E-02*	--	--	--	--
ENSG00000229921	KIF25-AS1	6q27	168393502	168397757	lincRNA	-0.1	0.03	0.00034	0.03	0.03	0.25	6.8E-04**	0	0.02	0.97	0.00826855	0.0138308	0.55	--	--	--	--
ENSG00000164253	WDR41	5q13.3-5q14.1	76721795	76916436	protein coding	-0.05	0.04	0.2	-0.14	0.04	0.00034	6.8E-04**	-0.1	0.06	0.086	-0.0553406	0.0402527	0.17	--	--	--	--
ENSG00000130559	CAMSAP1	9q34.3	138700333	138799074	protein coding	-0.38	0.11	0.00038	0.16	0.19	0.42	7.6E-04**	-0.33	0.12	0.0063	0.0109638	0.0769286	0.89	--	--	--	--
ENSG00000196584	XRCC2	7q36.1	152341864	152373250	protein coding	0	0.05	0.95	-0.26	0.07	0.00039	7.9E-04**	-0.13	0.04	0.0027	-0.0939469	0.0330111	4.4E-03*	--	--	--	--
ENSG00000184908	CLCNKB	1p36.13	16370231	16383803	protein coding	-0.14	0.05	0.0071	-0.24	0.07	0.00045	8.4E-04**	-0.14	0.08	0.097	-0.0759525	0.0698831	0.28	--	--	--	--
ENSG00000250067	YJEFN3	19p13.11	19639670	19648390	protein coding	-0.28	0.09	0.00089	-0.28	0.09	0.00089	8.9E-04**	-0.27	0.09	0.0019	-0.218242	0.0518219	2.5E-05*	rs2965183	-93974	Michailidou 2017	--
ENSG00000021300	PLEKHB1	11q13.4	73357223	73373864	protein coding	0.77	0.22	0.00052	0.24	0.08	0.0039	9.1E-04**	0.28	0.13	0.028	0.26127	0.135028	0.053	--	--	--	--
ENSG00000181885	CLDN7	17p13.1	7163222	7167302	protein coding	-0.31	0.09	0.00048	-0.18	0.09	0.032	9.4E-04**	-0.12	0.14	0.39	-0.374438	0.0918462	4.6E-05*	rs78378222	404,450; 3'-UTR of TP53	Zhang 2020	--
ENSG00000137501	SYTL2	11q14.1	85405267	85522202	protein coding	0.01	0.04	0.85	-0.11	0.03	0.00049	9.9E-04**	-0.08	0.05	0.12	-0.0334996	0.043663	0.44	--	--	--	--
ENSG00000197894	ADH5	4q23	99992129	100009952	protein coding	-0.23	0.07	0.00072	-0.24	0.08	0.0016	9.9E-04**	-0.23	0.08	0.0043	0.081371	0.0760012	0.28	--	--	--	--
ENSG00000125409	TEKT3	17p12	15207128	15244958	protein coding	-2.32	0.7	0.00091	-2.04	0.62	0.0011	1.0E-03**	-1.55	0.63	0.014	-0.00550429	0.0295733	0.85	--	--	--	--
ENSG00000103479	RBL2	16q12.2	53467889	53525561	protein coding	0.76	0.25	0.002	-1.39	0.41	0.0007	1.0E-03**	-0.04	0.02	0.13	-0.00512346	0.0182327	0.78	rs17817449; rs11075995	287,806; 329,730	Michailidou 2017	--
ENSG00000155957	TMBIM4	12q14.3	66529626	66563852	protein coding	-0.15	0.04	0.00055	-0.03	0.03	0.34	1.1E-03**	-0.15	0.1	0.16	-0.0606576	0.0328149	0.065	--	--	--	--
ENSG00000102879	CORO1A	16p11.2	30194148	30200397	protein coding	1.34	0.39	0.00057	-0.18	0.08	0.019	1.1E-03**	0	0.12	0.99	0.0796624	0.260101	0.76	--	--	--	--
ENSG00000148513	ANKRD30A	10p11.21	37414716	37673039	protein coding	-0.45	0.14	0.0016	-0.47	0.14	0.00095	1.2E-03**	-0.61	0.19	0.0011	-0.164338	0.0657702	1.2E-02*	--	--	--	--
ENSG00000235169	SMIM1	1p36.32	3689352	3692546	protein coding	-0.12	0.04	0.0022	-0.12	0.04	0.00083	1.2E-03**	-0.16	0.05	0.0017	0.0127869	0.0401398	0.75	--	--	--	--
ENSG00000031691	CENPQ	6p12.3	49431091	49460820	protein coding	-0.1	0.04	0.0079	0.12	0.04	0.00066	1.2E-03**	0.04	0.02	0.067	0.00490896	0.0120525	0.68	--	--	--	--
ENSG00000173611	SCAI	9q33.3	127704887	127905785	protein coding	0.25	0.1	0.017	0.92	0.27	0.00064	1.2E-03**	0.2	0.16	0.2	0.00655589	0.136591	0.96	--	--	--	--
ENSG00000105889	STEAP1B	7p15.3	22459063	22672544	protein coding	-0.11	0.03	0.00071	-0.11	0.04	0.015	1.4E-03**	-0.12	0.05	0.0065	0.00916435	0.0324241	0.78	--	--	--	--
ENSG00000261037	CTC-471C19.1	5p15.32	6019142	6022396	lincRNA	0	0.03	0.93	-0.09	0.03	0.0007	1.4E-03**	-0.05	0.03	0.086	0.0071692	0.013352	0.59	--	--	--	--
ENSG00000181031	RPH3AL	17p13.3	62180	236045	protein coding	-0.11	0.03	0.00074	0	0.04	0.95	1.5E-03**	-0.07	0.04	0.043	-0.00154577	0.180946	0.99	--	--	--	--
Genes identified by PrediXcan only
ENSG00000171943	SRGAP2C	1p11.2	121107124	121129949	pseudogene	-0.19	0.25	0.43	-0.58	0.28	0.041	0.078	-0.65	0.11	1.8E-09***	-0.558148	0.0502636	1.2E-28***	rs11249433	150664	Michailidou 2017	--
ENSG00000155749	ALS2CR12	2q33.1	202152994	202222121	protein coding	-0.1	0.12	0.4	0.4	0.22	0.07	0.13	0.18	0.04	2.6E-06***	0.154099	0.0222329	4.2E-12***	rs1830298	intronic	Michailidou 2017	Wu 2018; Feng 2020
ENSG00000064012	CASP8	2q33.1	202098166	202152434	protein coding	-0.65	0.3	0.027	0.43	0.27	0.11	0.044	-0.13	0.03	3.1E-06***	-0.106048	0.0159628	3.1E-11***	rs1830298	28813	Michailidou 2017	Wu 2018; Feng 2020
ENSG00000176222	ZNF404	19q13.31	44376515	44405537	protein coding	-2.66	6.41	0.68	2.73	6.17	0.66	0.67	0.22	0.05	3.6E-05**	0.185202	0.0250702	1.5E-13***	rs3760982	-90002	Michailidou 2017	Wu 2018; Feng 2020
ENSG00000125611	CHCHD5	2q13	113341817	113346852	protein coding	1.01	1.07	0.34	-1.37	1.07	0.2	0.26	-0.29	0.07	6.2E-05**	-0.186613	0.0785803	1.8E-02*	--	--	--	--
ENSG00000179023	KLHDC7A	1p36.13	18807476	18812620	protein coding	-0.07	0.09	0.39	-0.24	0.09	0.0057	0.011	-0.2	0.05	6.8E-05**	-0.159445	0.0326894	1.1E-06***	rs2992756	-137	Michailidou 2017	Wu 2018
ENSG00000198792	TMEM184B	22q13.1	38615298	38669040	protein coding	0.25	0.19	0.17	0.03	0.23	0.9	0.7	0.34	0.09	8.8E-05**	0.537504	0.0814237	4.1E-11***	rs738321	-46465	Michailidou 2017	--
ENSG00000158941	CCAR2	8p21.3	22462145	22479027	protein coding	0.12	0.09	0.2	0.42	0.15	0.0053	0.01	0.41	0.11	1.3E-04**	0.110633	0.0694459	0.11	--	--	--	--
ENSG00000146352	CLVS2	6q22.31	123317116	123394072	protein coding	-0.27	0.13	0.03	-0.11	0.12	0.37	0.058	-0.35	0.09	1.5E-04**	-0.424995	0.0824837	2.6E-07***	--	--	--	--
ENSG00000134864	GGACT	13q32.3	101182418	101241782	protein coding	1.85	1.92	0.34	-1.74	1.98	0.38	0.36	0.19	0.05	1.6E-04**	0.00334036	0.0385552	0.93	--	--	--	--
ENSG00000254986	DPP3	11q13.2	66247484	66277128	protein coding	0.08	0.06	0.21	0.16	0.11	0.16	0.18	0.26	0.07	2.5E-04**	0.25646	0.0539605	2.0E-06***	--	--	--	--
ENSG00000106638	TBL2	7q11.23	72983262	72993121	protein coding	0.06	0.03	0.048	0.06	0.03	0.046	0.047	0.14	0.04	2.7E-04**	0.042939	0.0287327	0.14	--	--	--	--
ENSG00000198931	APRT	16q24.3	88875747	88878352	protein coding	-0.38	0.21	0.075	-0.14	0.32	0.66	0.16	-1.07	0.3	3.6E-04**	-0.202777	0.128169	0.11	--	--	--	--
ENSG00000090615	GOLGA3	12q24.33	133345495	133405444	protein coding	0.1	0.04	0.011	0.04	0.04	0.28	0.021	0.15	0.04	4.7E-04**	0.1007	0.0442984	2.3E-02*	--	--	--	--
ENSG00000271151	RP11-394I13.2	2q31.1	174833079	174834146	lincRNA	0.08	0.04	0.054	0.13	0.04	0.0025	0.0049	0.28	0.08	5.1E-04**	-0.0993952	0.05495	0.07	--	--	--	--
ENSG00000105607	GCDH	19p13.2	13001840	13025021	protein coding	0.13	0.09	0.13	0.12	0.08	0.15	0.14	0.31	0.09	5.2E-04**	0.285236	0.0582279	9.7E-07***	rs78269692	133256	Michailidou 2017	--
*** P-value < 7.7E-06 using the Bonferroni method account for the 6461 genes tested.
** FDR < 0.10 using the Benjamini-Hochberg method. The p-value corresponding to the FDR threshold was 1.6E-3 for MiXcan and 5.3E-4 for PrediXcan.
a. GRCh37 positions from GENCODE release 26 <https://www.gencodegenes.org/human/release_26lift37.html>.
b. Elastic net models were built using GTEx v8 mammary tissue data for 125 European ancestry women and all SNPs in the PredictDB database <https://predictdb.org/>. NA indicates that none of the SNPs evaluated were selected as predictors in the elastic net models for 3 genes (FZD8, ADGRV1, PRR33).
c. S-PrediXcan (Barbeira 2018) was used to test associations of imputed gene expression levels with breast cancer risk using GWAS summary statistics for 122,977 cases and 105,974 controls (Michailidou 2017). *** denotes P-value < 7.7E-06 and * denotes P-value < 0.05.

## Sheet: Supplementary Data 2
Supplementary Table 2. MiXcan GReX prediction models for genes significantly associated with breast cancer risk.
Gene ID	Gene Name	GReX Model
		Type	SNP	βepithelial	βstromal
Genes identified by both MiXcan and PrediXcan
ENSG00000227082.1	CH17-437K3.1	Nonspecific	chr1_121420089_G_C_b38	-0.059463	-0.059463
ENSG00000033867.16	SLC4A7	Nonspecific	chr3_27210118_C_T_b38	-0.0527338	-0.0527338
			chr3_27226907_G_T_b38	-0.0497628	-0.0497628
			chr3_27228968_G_C_b38	-0.00385502	-0.00385502
			chr3_27245319_G_C_b38	0.0763933	0.0763933
			chr3_27288844_C_A_b38	-0.0153933	-0.0153933
			chr3_27303612_G_A_b38	-0.0140635	-0.0140635
			chr3_27312225_C_A_b38	-0.0130411	-0.0130411
			chr3_27315288_C_G_b38	-0.011998	-0.011998
			chr3_27574305_A_G_b38	-0.0108306	-0.0108306
			chr3_27576047_G_T_b38	-0.00956488	-0.00956488
			chr3_27579205_C_G_b38	0.0321305	0.0321305
			chr3_27585513_G_A_b38	-0.0047654	-0.0047654
ENSG00000198945.7	L3MBTL3	Nonspecific	chr6_129850996_C_A_b38	0.022299	0.022299
			chr6_129851164_A_G_b38	0.0218788	0.0218788
			chr6_130027974_C_T_b38	-0.288813	-0.288813
			chr6_130053316_T_A_b38	-0.308935	-0.308935
ENSG00000166965.12	RCCD1	Nonspecific	chr15_90599816_G_A_b38	0.048357	0.048357
			chr15_90969037_G_T_b38	0.272119	0.272119
			chr15_90984840_C_G_b38	0.269293	0.269293
			chr15_91050506_G_C_b38	0.09216	0.09216
			chr15_91365885_T_G_b38	0.0793493	0.0793493
			chr15_91368851_A_G_b38	0.0718595	0.0718595
			chr15_91572550_A_G_b38	-0.0152724	-0.0152724
			chr15_91572877_C_A_b38	-0.0127028	-0.0127028
Genes identified by MiXcan only
ENSG00000112996.10	MRPS30	Cell-specific	chr5_44004258_A_G_b38	0.0211159	0.0211159
			chr5_44022877_G_T_b38	0.022467	0.022467
			chr5_44023022_C_T_b38	0.021918	0.021918
			chr5_44031199_T_A_b38	0.0201422	0.0201422
			chr5_44035378_T_C_b38	0.0179454	0.0179454
			chr5_44037162_A_G_b38	-0.027885	-0.027885
			chr5_44393676_G_A_b38	0.419761	-0.419761
			chr5_44441235_C_T_b38	0.0180016	0.0180016
			chr5_44497205_T_G_b38	0.00276694	0.00276694
			chr5_44566226_C_A_b38	0.0290104	0.0290104
			chr5_44569938_G_A_b38	0.0293381	0.0293381
			chr5_44602071_C_T_b38	-0.118141	-0.118141
			chr5_44615019_A_T_b38	0.0633091	0.0633091
			chr5_44691293_T_G_b38	-0.021795	-0.021795
			chr5_44706396_A_G_b38	-0.0217549	-0.0217549
			chr5_44874903_A_C_b38	-0.0208807	-0.0208807
			chr5_44907225_A_C_b38	-0.0200053	-0.0200053
			chr5_45090204_T_G_b38	-0.0192078	-0.0192078
			chr5_45165613_T_C_b38	-0.0184489	-0.0184489
			chr5_45285650_A_G_b38	-0.0177269	-0.0177269
			chr5_45417588_C_T_b38	-0.0170665	-0.0170665
ENSG00000155542.11	SETD9	Cell-specific	chr5_56227742_C_T_b38	0.0199907	0.0199907
			chr5_56232988_T_C_b38	0.00596036	0.00596036
			chr5_56455087_C_T_b38	-0.0360717	-0.0360717
			chr5_56614870_T_C_b38	-0.0583397	0.0583397
			chr5_56686852_C_T_b38	-0.0699993	-0.0699993
			chr5_56870201_A_G_b38	-0.0317444	-0.0317444
			chr5_56909530_A_G_b38	0.49406	0.49406
			chr5_56922202_C_T_b38	0.0806102	0.0806102
			chr5_56961688_T_C_b38	-0.00595264	-0.00595264
			chr5_56964536_A_G_b38	0.0545855	0.0545855
			chr5_56965864_G_A_b38	-0.168246	0.105614
			chr5_56970165_G_T_b38	-0.162225	0.094882
			chr5_56973220_A_G_b38	-0.153859	0.0824447
			chr5_57009385_T_G_b38	-0.000518	-0.000518
ENSG00000164199.16	ADGRV1	Cell-specific	chr5_91485253_A_G_b38	0.256498	-0.206807
			chr5_91491129_C_G_b38	0.259379	-0.206699
ENSG00000183779.6	ZNF703	Cell-specific	chr8_36988591_C_T_b38	-0.0385755	-0.0385755
			chr8_36990839_T_C_b38	-0.0395423	-0.0395423
			chr8_36992428_C_G_b38	0.078058	-0.078058
			chr8_36994383_C_A_b38	-0.0390236	-0.0390236
			chr8_37091718_T_A_b38	-0.033794	-0.033794
			chr8_37103378_C_T_b38	-0.548322	0.584511
			chr8_37148347_T_C_b38	0.0281027	0.0896974
			chr8_37149213_A_G_b38	0.0275089	0.0904449
			chr8_37261032_C_T_b38	-0.591342	0.591342
			chr8_38689515_A_C_b38	-0.105637	0.0360769
			chr8_38689711_C_T_b38	-0.107173	0.0363114
			chr8_38695014_G_A_b38	-0.103976	0.0337425
ENSG00000106771.12	TMEM245	Cell-specific	chr9_108145240_G_T_b38	-0.1072	0.071899
			chr9_109095111_G_A_b38	0.0249323	0.0249323
			chr9_109651243_T_C_b38	-0.00437648	0.104324
ENSG00000283787.1	PRR33	Cell-specific	chr11_1275007_A_G_b38	-0.0313604	-0.0313604
			chr11_1884944_G_A_b38	-0.0344079	0.0447879
			chr11_1891066_A_G_b38	0.0389879	-0.0342657
			chr11_1891496_A_G_b38	-0.032204	-0.032204
			chr11_2734371_T_C_b38	-0.0296411	-0.0296411
ENSG00000166446.14	CDYL2	Cell-specific	chr16_80607380_G_T_b38	-0.124797	-0.124797
			chr16_80616908_A_G_b38	-0.178992	0.0777555
			chr16_80618035_A_G_b38	-0.171144	0.0717111
			chr16_80900598_A_C_b38	0.0815606	0.0815606
			chr16_81206262_G_A_b38	-0.321562	0.321562
ENSG00000243137.7	PSG4	Cell-specific	chr19_43172915_A_G_b38	-0.00360306	-0.0132328
			chr19_43175899_C_T_b38	-0.00322605	-0.0984597
			chr19_43182176_A_C_b38	-0.00389863	-0.0867435
			chr19_43182194_A_T_b38	-0.00515275	-0.0162984
			chr19_43182512_G_T_b38	-0.00632639	-0.025207
			chr19_43183618_C_T_b38	-0.0335732	-0.00629493
			chr19_43183695_A_T_b38	-0.00629493	-0.0065976
			chr19_43186119_A_G_b38	-0.0065976	-0.0065976
			chr19_43187166_A_G_b38	-0.006421	-0.006421
			chr19_43190048_G_C_b38	-0.0982555	-0.0982555
			chr19_43190133_T_C_b38	-0.0985907	-0.0985907
			chr19_43191688_T_G_b38	-0.125432	-0.125432
			chr19_43191870_T_A_b38	-0.125364	-0.125364
			chr19_43194212_T_G_b38	-0.0984597	-0.0984597
			chr19_43206185_A_T_b38	-0.0867435	-0.0256942
			chr19_43207440_T_C_b38	-0.0162984	-0.0281408
			chr19_43264030_C_T_b38	-0.025207	-0.025207
Genes identified by PrediXcan only
ENSG00000155749.12	ALS2CR12	Cell-specific	chr2_200430358_T_C_b38	-0.369465	-0.369465
			chr2_200780626_C_A_b38	-0.0374235	-0.0374235
			chr2_201258272_A_G_b38	-0.0548235	-0.0548235
			chr2_201279205_T_C_b38	-0.0331896	-0.0331896
			chr2_201287023_A_G_b38	0.205026	0.0125141
			chr2_201288502_C_A_b38	-0.0331744	-0.0331744
			chr2_201289197_A_G_b38	-0.0333376	-0.0333376
			chr2_201298088_A_G_b38	-0.0479267	-0.0479267
			chr2_201298760_G_A_b38	-0.0753518	-0.0753518
			chr2_201300114_A_C_b38	-0.0798304	-0.0798304
			chr2_201334965_T_C_b38	-0.0535304	-0.0535304
			chr2_201343270_T_C_b38	-0.0256942	-0.0256942
			chr2_201352193_G_A_b38	-0.0281408	-0.0281408
			chr2_201357198_C_T_b38	-0.0284009	-0.0284009
			chr2_201360013_T_G_b38	-0.0280609	-0.0280609
ENSG00000064012.21	CASP8	Cell-specific	chr2_201289123_G_A_b38	0.00633107	0.00469808
			chr2_201296913_G_A_b38	0.00555003	0.00448995
			chr2_201297615_C_T_b38	0.00532345	0.0351154
			chr2_201298088_A_G_b38	0.206359	0.00316902
			chr2_201298760_G_A_b38	0.0975174	0.00334013
			chr2_201300114_A_C_b38	0.101694	0.101694
			chr2_201313366_G_A_b38	0.00505692	0.00505692
			chr2_201313949_C_T_b38	0.00466981	0.00466981
			chr2_201314035_C_T_b38	0.00448995	0.00448995
			chr2_201320409_A_G_b38	0.0351154	0.0351154
			chr2_201320709_C_T_b38	0.00316902	-0.0753518
			chr2_201320881_G_T_b38	0.00334013	-0.0798304
			chr2_201324728_T_C_b38	0.00334395	-0.0535304
			chr2_201658624_C_T_b38	-0.114608	-0.114608
ENSG00000171943.11	SRGAP2C	Cell-specific	chr1_120981097_C_T_b38	-0.0705491	0.0686537
			chr1_121426988_T_C_b38	-0.0227503	-0.0171517
			chr1_121458637_G_T_b38	-0.0370684	0.0264504
			chr1_121465481_T_C_b38	-0.0308921	-0.0308921
			chr1_121559216_G_C_b38	-0.0577441	-0.0577441
ENSG00000166263.13	STXBP4	Cell-specific	chr17_54669735_A_G_b38	-0.0272933	0.0985907
			chr17_54904492_C_T_b38	-0.159288	-0.125432
			chr17_54968815_G_T_b38	-0.0381393	-0.125364
			chr17_54969086_G_A_b38	-0.0136655	-0.0984597
			chr17_54969776_G_A_b38	-0.000563	-0.000563
			chr17_54970138_G_A_b38	-0.00324574	0.00349932
			chr17_54970958_A_G_b38	-0.00542242	0.00221223
			chr17_54971181_C_G_b38	-0.00648707	-0.00243826
			chr17_54971563_G_A_b38	-0.00684378	-0.00196918
			chr17_54972626_T_C_b38	-0.00686537	-0.00155301
			chr17_54972772_T_G_b38	-0.00671517	-0.00119437
			chr17_54976018_T_G_b38	-0.00645038	-0.00645038
			chr17_54977136_T_C_b38	-0.00609418	-0.00609418
			chr17_54977336_G_A_b38	-0.00566116	-0.00566116
			chr17_54977388_A_T_b38	-0.00516594	-0.00516594
			chr17_54979110_G_A_b38	-0.00462653	0.00469808
			chr17_54980504_A_G_b38	-0.00406385	0.00448995
			chr17_54980553_G_A_b38	-0.00349932	0.0351154
			chr17_54981646_A_G_b38	-0.00295223	0.00316902
			chr17_54982414_T_A_b38	-0.00243826	0.00334013
			chr17_54983714_G_A_b38	-0.00196918	-0.00196918
			chr17_54984261_T_C_b38	-0.00155301	-0.00155301
			chr17_54985394_C_G_b38	-0.00119437	-0.00119437
			chr17_54990322_A_G_b38	-0.000895	-0.000895
			chr17_54990632_T_A_b38	-0.000652	-0.000652
			chr17_55009576_T_C_b38	0.0470541	0.0470541
			chr17_55098850_G_A_b38	0.0386681	0.0386681
			chr17_55133749_T_C_b38	-0.0397967	0.0331744
			chr17_55367712_C_T_b38	-0.00848016	-0.0333567
			chr17_55711684_T_C_b38	0.049744	-0.0432793
			chr17_55717814_T_A_b38	0.0449451	-0.0275352
