# Supplementary material for: MiXcan: a framework for cell-type-aware transcriptome-wide association studies with an application to breast cancer
Source: Nat Commun. 2023 Jan 23;14:377. doi: 10.1038/s41467-023-35888-4 (PMC9871010; doi:10.1038/s41467-023-35888-4)
Supplement: Supplementary file 5 — Source Data [file 41467_2023_35888_MOESM5_ESM.xlsx]

## Sheet: README
SOURCE DATA FILES
Fig2:	The correlation between predicted GReX and measured gene expression levels in TCGA
Fig3:	The mammary epithelial cell snRNAseq difference between two samples for the top 100 genes predicted to have the largest positive or negative differences in the two samples
Fig4a:	Type I error and power in simulated data (Homogeneous SNP-Exp Association)
Fig4b:	Type I error and power in simulated data (Heterogeneous SNP-Exp Association; vary b_0)
Fig4c:	Type I error and power in simulated data (Heterogeneous SNP-Exp Association; vary b_1)
Fig4d:	Type I error and power in simulated data (Heterogeneous SNP-Exp Association; vary b_2)
Fig5a:	Type I error and power under model mispecification in simulated data (Misspecified pi)
Fig5b:	Type I error and power under model mispecification in simulated data (a latent 3rd cell type with different SNP-Exp association)
Fig5c:	Type I error and power under model mispecification in simulated data (a latent 3rd cell type with different Exp-Disease association)
Fig6:	TWAS summary statistics for PrediXcan and MiXcan
FigS1ac:	The xCell epithelial cell enrichment score and MiXcan epithelial cell proportion estimates in GTEx and TCGA samples
FigS1bd:	Correlations of the measured expression levels for 126 epithelial cell signature genes with the estimated xCell enrichment score and MiXcan proportion in GTEx and TCGA samples
FigS2:	Correlation of the measured and predicted gene expression levels for five methods in independent TCGA adjacent normal mammary tissue samples
FigS3:	Correlation of the true and predicted expression levels in independent simulated data.
FigS4:	Power of MiXcan and PrediXcan in simulated data, by heritability.
FigS5:	Type I error and power of MiXcan for cell-type-level associations in simulation data.
FigS6	Type I error and power for simulated training datasets, by sample size.
FigS7:	TWAS summary statistics for PredictDB mammary tissue elastic net models

## Sheet: Fig2
gene_id	correlation	name	type	group
ENSG00000000457	0.540613	MiXcan	Cell-type-specific	Non-epithelial
ENSG00000001036	0.753231	MiXcan	Cell-type-specific	Non-epithelial
ENSG00000001167	0.146799	MiXcan	Cell-type-specific	Non-epithelial
ENSG00000001460	0.405003	MiXcan	Cell-type-specific	Non-epithelial
ENSG00000001461	0.785694	MiXcan	Cell-type-specific	Non-epithelial
ENSG00000001617	-0.113485	MiXcan	Cell-type-specific	Epithelial
ENSG00000002016	0.466944	MiXcan	Cell-type-specific	Non-epithelial
ENSG00000002745	0.169516	MiXcan	Cell-type-specific	Non-epithelial
ENSG00000002746	0.393267	MiXcan	Cell-type-specific	Non-epithelial
ENSG00000002919	0.550815	MiXcan	Cell-type-specific	Non-epithelial
ENSG00000002933	0.113421	MiXcan	Cell-type-specific	Non-epithelial
ENSG00000003056	0.411924	MiXcan	Cell-type-specific	Non-epithelial
ENSG00000003393	0.440942	MiXcan	Cell-type-specific	Non-epithelial
ENSG00000003989	0.1	MiXcan	Cell-type-specific	Non-epithelial
ENSG00000004142	0.378552	MiXcan	Cell-type-specific	Non-epithelial
ENSG00000004534	0.468181	MiXcan	Cell-type-specific	Non-epithelial
ENSG00000004700	0.911667	MiXcan	Cell-type-specific	Non-epithelial
ENSG00000004777	0.111434	MiXcan	Non-specific	Non-epithelial
ENSG00000004809	0.505268	MiXcan	Cell-type-specific	Non-epithelial
ENSG00000004897	0.876133	MiXcan	Cell-type-specific	Non-epithelial
ENSG00000005001	0.949729	MiXcan	Cell-type-specific	Non-epithelial
ENSG00000005102	0.78172	MiXcan	Cell-type-specific	Non-epithelial
ENSG00000005156	0.73255	MiXcan	Cell-type-specific	Non-epithelial
ENSG00000005194	0.248919	MiXcan	Cell-type-specific	Non-epithelial
ENSG00000005206	0.68922	MiXcan	Cell-type-specific	Non-epithelial
ENSG00000005339	0.0883158	MiXcan	Cell-type-specific	Non-epithelial
ENSG00000005379	0.875891	MiXcan	Cell-type-specific	Non-epithelial
ENSG00000005421	0.542285	MiXcan	Cell-type-specific	Non-epithelial
ENSG00000005436	0.350529	MiXcan	Cell-type-specific	Non-epithelial
ENSG00000005448	0.723488	MiXcan	Cell-type-specific	Non-epithelial
ENSG00000005469	0.599294	MiXcan	Cell-type-specific	Non-epithelial
ENSG00000005801	0.38701	MiXcan	Cell-type-specific	Non-epithelial
ENSG00000005882	0.14461	MiXcan	Cell-type-specific	Non-epithelial
ENSG00000005981	0.581608	MiXcan	Cell-type-specific	Non-epithelial
ENSG00000006042	0.749227	MiXcan	Cell-type-specific	Non-epithelial
ENSG00000006071	0.578907	MiXcan	Cell-type-specific	Non-epithelial
ENSG00000006118	0.92271	MiXcan	Cell-type-specific	Non-epithelial
ENSG00000006128	0.455715	MiXcan	Cell-type-specific	Non-epithelial
ENSG00000006194	0.589516	MiXcan	Cell-type-specific	Non-epithelial
ENSG00000006282	0.655247	MiXcan	Non-specific	Non-epithelial
ENSG00000006377	0.00469954	MiXcan	Non-specific	Non-epithelial
ENSG00000006453	0.974094	MiXcan	Cell-type-specific	Non-epithelial
ENSG00000006468	0.0639653	MiXcan	Non-specific	Non-epithelial
ENSG00000006607	0.1	MiXcan	Cell-type-specific	Non-epithelial
ENSG00000006611	0.803505	MiXcan	Cell-type-specific	Non-epithelial
ENSG00000006652	0.0847656	MiXcan	Cell-type-specific	Non-epithelial
ENSG00000006715	0.616814	MiXcan	Cell-type-specific	Non-epithelial
ENSG00000006744	0.346926	MiXcan	Cell-type-specific	Non-epithelial
ENSG00000006747	-0.202623	MiXcan	Cell-type-specific	Non-epithelial
ENSG00000007001	0.431786	MiXcan	Cell-type-specific	Non-epithelial
ENSG00000007080	0.114107	MiXcan	Cell-type-specific	Non-epithelial
ENSG00000007129	0.591807	MiXcan	Cell-type-specific	Non-epithelial
ENSG00000007171	0.64043	MiXcan	Cell-type-specific	Non-epithelial
ENSG00000007216	0.846553	MiXcan	Cell-type-specific	Non-epithelial
ENSG00000007255	0.772955	MiXcan	Cell-type-specific	Non-epithelial
ENSG00000007312	0.101713	MiXcan	Cell-type-specific	Non-epithelial
ENSG00000007341	0.793979	MiXcan	Cell-type-specific	Non-epithelial
ENSG00000007376	0.28707	MiXcan	Non-specific	Non-epithelial
ENSG00000007516	0.775604	MiXcan	Cell-type-specific	Non-epithelial
ENSG00000007520	0.0533039	MiXcan	Cell-type-specific	Non-epithelial
ENSG00000007541	0.565723	MiXcan	Cell-type-specific	Non-epithelial
ENSG00000007866	0.73444	MiXcan	Cell-type-specific	Non-epithelial
ENSG00000007933	0.808433	MiXcan	Cell-type-specific	Non-epithelial
ENSG00000008018	0.533162	MiXcan	Cell-type-specific	Epithelial
ENSG00000008018	0.533162	MiXcan	Cell-type-specific	Non-epithelial
ENSG00000008118	0.12749	MiXcan	Non-specific	Non-epithelial
ENSG00000008130	0.643694	MiXcan	Cell-type-specific	Non-epithelial
ENSG00000008282	0.00840967	MiXcan	Non-specific	Non-epithelial
ENSG00000008300	0.721133	MiXcan	Cell-type-specific	Non-epithelial
ENSG00000008311	0.525837	MiXcan	Cell-type-specific	Non-epithelial
ENSG00000008324	-0.142426	MiXcan	Cell-type-specific	Non-epithelial
ENSG00000008382	0.202559	MiXcan	Non-specific	Non-epithelial
ENSG00000008516	0.0568038	MiXcan	Non-specific	Non-epithelial
ENSG00000008517	0.390025	MiXcan	Cell-type-specific	Non-epithelial
ENSG00000008735	0.396955	MiXcan	Cell-type-specific	Non-epithelial
ENSG00000008838	0.170391	MiXcan	Cell-type-specific	Non-epithelial
ENSG00000008853	0.00869344	MiXcan	Non-specific	Non-epithelial
ENSG00000008988	0.417723	MiXcan	Cell-type-specific	Non-epithelial
ENSG00000009830	0.676403	MiXcan	Cell-type-specific	Non-epithelial
ENSG00000009844	0.0204102	MiXcan	Non-specific	Non-epithelial
ENSG00000009950	0.853517	MiXcan	Cell-type-specific	Non-epithelial
ENSG00000010030	0.64844	MiXcan	Cell-type-specific	Non-epithelial
ENSG00000010072	0.0561817	MiXcan	Cell-type-specific	Non-epithelial
ENSG00000010219	0.673817	MiXcan	Cell-type-specific	Non-epithelial
ENSG00000010292	0.619571	MiXcan	Cell-type-specific	Non-epithelial
ENSG00000010295	0.729513	MiXcan	Cell-type-specific	Non-epithelial
ENSG00000010539	0.39824	MiXcan	Cell-type-specific	Non-epithelial
ENSG00000010610	0.432862	MiXcan	Cell-type-specific	Non-epithelial
ENSG00000010626	0.606701	MiXcan	Cell-type-specific	Epithelial
ENSG00000010626	0.606701	MiXcan	Cell-type-specific	Non-epithelial
ENSG00000010704	-0.245665	MiXcan	Cell-type-specific	Non-epithelial
ENSG00000011028	-0.0914425	MiXcan	Cell-type-specific	Non-epithelial
ENSG00000011105	0.115312	MiXcan	Cell-type-specific	Non-epithelial
ENSG00000011295	0.800403	MiXcan	Cell-type-specific	Non-epithelial
ENSG00000011376	0.392651	MiXcan	Non-specific	Non-epithelial
ENSG00000011405	0.625668	MiXcan	Cell-type-specific	Non-epithelial
ENSG00000011485	-0.20337	MiXcan	Cell-type-specific	Non-epithelial
ENSG00000011523	0.737654	MiXcan	Cell-type-specific	Non-epithelial
ENSG00000011566	0.12292	MiXcan	Cell-type-specific	Non-epithelial
ENSG00000011590	0.796823	MiXcan	Cell-type-specific	Non-epithelial
ENSG00000012048	-0.0539266	MiXcan	Non-specific	Non-epithelial
ENSG00000012061	0.564767	MiXcan	Cell-type-specific	Non-epithelial
ENSG00000012124	0.807514	MiXcan	Cell-type-specific	Non-epithelial
ENSG00000013288	0.231639	MiXcan	Cell-type-specific	Non-epithelial
ENSG00000013297	0.416602	MiXcan	Cell-type-specific	Non-epithelial
ENSG00000013306	0.205728	MiXcan	Cell-type-specific	Non-epithelial
ENSG00000013561	0.773679	MiXcan	Cell-type-specific	Non-epithelial
ENSG00000013573	0.934488	MiXcan	Cell-type-specific	Non-epithelial
ENSG00000013810	0.170775	MiXcan	Cell-type-specific	Non-epithelial
ENSG00000014164	0.1	MiXcan	Cell-type-specific	Non-epithelial
ENSG00000014216	0.672584	MiXcan	Cell-type-specific	Non-epithelial
ENSG00000014641	0.65381	MiXcan	Cell-type-specific	Non-epithelial
ENSG00000014824	0.141904	MiXcan	Non-specific	Non-epithelial
ENSG00000014914	0.557671	MiXcan	Cell-type-specific	Non-epithelial
ENSG00000015133	0.721658	MiXcan	Cell-type-specific	Non-epithelial
ENSG00000015479	0.182444	MiXcan	Cell-type-specific	Non-epithelial
ENSG00000015532	0.833603	MiXcan	Cell-type-specific	Epithelial
ENSG00000015676	0.207533	MiXcan	Non-specific	Non-epithelial
ENSG00000018699	0.328163	MiXcan	Non-specific	Non-epithelial
ENSG00000018869	-0.029453	MiXcan	Non-specific	Non-epithelial
ENSG00000019102	0.861018	MiXcan	Cell-type-specific	Non-epithelial
ENSG00000019144	0.741285	MiXcan	Cell-type-specific	Non-epithelial
ENSG00000019169	0.5351	MiXcan	Cell-type-specific	Non-epithelial
ENSG00000020256	0.260627	MiXcan	Non-specific	Non-epithelial
ENSG00000020922	0.362586	MiXcan	Cell-type-specific	Non-epithelial
ENSG00000021300	0.803956	MiXcan	Cell-type-specific	Non-epithelial
ENSG00000021488	0.551286	MiXcan	Cell-type-specific	Non-epithelial
ENSG00000021762	0.229438	MiXcan	Cell-type-specific	Non-epithelial
ENSG00000021826	0.468776	MiXcan	Cell-type-specific	Non-epithelial
ENSG00000022556	0.829377	MiXcan	Cell-type-specific	Non-epithelial
ENSG00000022567	0.1	MiXcan	Cell-type-specific	Non-epithelial
ENSG00000022976	0.262231	MiXcan	Cell-type-specific	Non-epithelial
ENSG00000023041	0.102149	MiXcan	Cell-type-specific	Non-epithelial
ENSG00000023191	0.303205	MiXcan	Cell-type-specific	Non-epithelial
ENSG00000023516	0.0832015	MiXcan	Non-specific	Non-epithelial
ENSG00000023608	0.514111	MiXcan	Cell-type-specific	Non-epithelial
ENSG00000023839	0.300151	MiXcan	Cell-type-specific	Non-epithelial
ENSG00000025039	0.375068	MiXcan	Cell-type-specific	Non-epithelial
ENSG00000025156	0.180536	MiXcan	Cell-type-specific	Non-epithelial
ENSG00000025708	0.1	MiXcan	Cell-type-specific	Non-epithelial
ENSG00000025772	0.650886	MiXcan	Cell-type-specific	Non-epithelial
ENSG00000025800	0.305425	MiXcan	Cell-type-specific	Non-epithelial
ENSG00000026103	0.33466	MiXcan	Cell-type-specific	Non-epithelial
ENSG00000026297	0.625657	MiXcan	Cell-type-specific	Non-epithelial
ENSG00000026652	0.160764	MiXcan	Non-specific	Non-epithelial
ENSG00000026950	-0.0943992	MiXcan	Cell-type-specific	Non-epithelial
ENSG00000027001	0.427773	MiXcan	Cell-type-specific	Non-epithelial
ENSG00000027869	0.338037	MiXcan	Cell-type-specific	Non-epithelial
ENSG00000028116	0.0821599	MiXcan	Non-specific	Non-epithelial
ENSG00000028137	0.719659	MiXcan	Cell-type-specific	Non-epithelial
ENSG00000028203	-0.107542	MiXcan	Non-specific	Non-epithelial
ENSG00000028528	0.730482	MiXcan	Cell-type-specific	Non-epithelial
ENSG00000028839	0.354404	MiXcan	Cell-type-specific	Non-epithelial
ENSG00000029534	0.627426	MiXcan	Cell-type-specific	Non-epithelial
ENSG00000030110	0.21331	MiXcan	Non-specific	Non-epithelial
ENSG00000031691	0.711642	MiXcan	Cell-type-specific	Non-epithelial
ENSG00000032389	0.213689	MiXcan	Cell-type-specific	Non-epithelial
ENSG00000032742	0.591471	MiXcan	Cell-type-specific	Non-epithelial
ENSG00000033030	0.0388277	MiXcan	Cell-type-specific	Non-epithelial
ENSG00000033050	0.0754698	MiXcan	Cell-type-specific	Non-epithelial
ENSG00000033178	0.223012	MiXcan	Cell-type-specific	Non-epithelial
ENSG00000033800	0.199186	MiXcan	Cell-type-specific	Non-epithelial
ENSG00000033867	0.413181	MiXcan	Cell-type-specific	Non-epithelial
ENSG00000034239	0.73911	MiXcan	Cell-type-specific	Non-epithelial
ENSG00000034533	0.0861459	MiXcan	Non-specific	Non-epithelial
ENSG00000034693	-0.0614053	MiXcan	Non-specific	Non-epithelial
ENSG00000034971	0.657041	MiXcan	Cell-type-specific	Non-epithelial
ENSG00000035681	0.861184	MiXcan	Cell-type-specific	Non-epithelial
ENSG00000035687	0.46296	MiXcan	Cell-type-specific	Non-epithelial
ENSG00000035720	0.120416	MiXcan	Non-specific	Non-epithelial
ENSG00000036448	0.50325	MiXcan	Non-specific	Non-epithelial
ENSG00000036672	0.076476	MiXcan	Non-specific	Non-epithelial
ENSG00000037042	0.0864254	MiXcan	Cell-type-specific	Non-epithelial
ENSG00000037474	0.211183	MiXcan	Cell-type-specific	Non-epithelial
ENSG00000037637	0.28421	MiXcan	Cell-type-specific	Non-epithelial
ENSG00000037749	0.493071	MiXcan	Cell-type-specific	Non-epithelial
ENSG00000037757	0.579953	MiXcan	Cell-type-specific	Non-epithelial
ENSG00000038002	0.606165	MiXcan	Cell-type-specific	Non-epithelial
ENSG00000038210	0.0656887	MiXcan	Cell-type-specific	Non-epithelial
ENSG00000038219	0.0796819	MiXcan	Non-specific	Non-epithelial
ENSG00000038274	-0.184314	MiXcan	Cell-type-specific	Non-epithelial
ENSG00000038532	-0.154013	MiXcan	Non-specific	Non-epithelial
ENSG00000039139	0.717981	MiXcan	Cell-type-specific	Non-epithelial
ENSG00000039650	0.386867	MiXcan	Cell-type-specific	Non-epithelial
ENSG00000040199	0.407603	MiXcan	Cell-type-specific	Non-epithelial
ENSG00000040275	0.469047	MiXcan	Cell-type-specific	Non-epithelial
ENSG00000040487	0.201968	MiXcan	Cell-type-specific	Non-epithelial
ENSG00000040531	0.418355	MiXcan	Cell-type-specific	Non-epithelial
ENSG00000041802	0.242115	MiXcan	Cell-type-specific	Non-epithelial
ENSG00000041880	-0.0782787	MiXcan	Non-specific	Non-epithelial
ENSG00000041988	0.0988473	MiXcan	Non-specific	Non-epithelial
ENSG00000042317	0.235898	MiXcan	Cell-type-specific	Non-epithelial
ENSG00000042493	0.36191	MiXcan	Cell-type-specific	Non-epithelial
ENSG00000042753	0.282067	MiXcan	Cell-type-specific	Non-epithelial
ENSG00000043143	0.0248552	MiXcan	Cell-type-specific	Non-epithelial
ENSG00000043514	0.780664	MiXcan	Cell-type-specific	Non-epithelial
ENSG00000044090	0.699656	MiXcan	Cell-type-specific	Non-epithelial
ENSG00000044115	0.335501	MiXcan	Cell-type-specific	Non-epithelial
ENSG00000044459	0.746699	MiXcan	Cell-type-specific	Non-epithelial
ENSG00000046604	0.416467	MiXcan	Cell-type-specific	Non-epithelial
ENSG00000047056	0.144078	MiXcan	Non-specific	Non-epithelial
ENSG00000047188	0.207132	MiXcan	Cell-type-specific	Non-epithelial
ENSG00000047346	0.212385	MiXcan	Cell-type-specific	Non-epithelial
ENSG00000047579	0.311712	MiXcan	Cell-type-specific	Non-epithelial
ENSG00000047617	0.789165	MiXcan	Cell-type-specific	Non-epithelial
ENSG00000047932	0.0950508	MiXcan	Cell-type-specific	Non-epithelial
ENSG00000048471	0.740967	MiXcan	Cell-type-specific	Non-epithelial
ENSG00000048544	0.613232	MiXcan	Cell-type-specific	Non-epithelial
ENSG00000049239	0.757505	MiXcan	Cell-type-specific	Non-epithelial
ENSG00000049449	0.365385	MiXcan	Cell-type-specific	Non-epithelial
ENSG00000049541	0.172608	MiXcan	Non-specific	Non-epithelial
ENSG00000049759	0.631847	MiXcan	Cell-type-specific	Non-epithelial
ENSG00000050130	0.557067	MiXcan	Cell-type-specific	Non-epithelial
ENSG00000050165	0.637141	MiXcan	Cell-type-specific	Non-epithelial
ENSG00000050327	0.965159	MiXcan	Cell-type-specific	Non-epithelial
ENSG00000050393	0.549024	MiXcan	Cell-type-specific	Non-epithelial
ENSG00000050426	-0.176746	MiXcan	Cell-type-specific	Non-epithelial
ENSG00000050628	0.867713	MiXcan	Cell-type-specific	Non-epithelial
ENSG00000050748	0.619235	MiXcan	Cell-type-specific	Non-epithelial
ENSG00000051009	0.516728	MiXcan	Cell-type-specific	Non-epithelial
ENSG00000051382	0.102744	MiXcan	Non-specific	Non-epithelial
ENSG00000051523	0.0350363	MiXcan	Cell-type-specific	Non-epithelial
ENSG00000052749	0.826058	MiXcan	Cell-type-specific	Non-epithelial
ENSG00000052802	0.710506	MiXcan	Cell-type-specific	Non-epithelial
ENSG00000053108	0.573934	MiXcan	Cell-type-specific	Non-epithelial
ENSG00000053371	0.231586	MiXcan	Non-specific	Non-epithelial
ENSG00000053372	-0.390158	MiXcan	Cell-type-specific	Non-epithelial
ENSG00000053524	0.61728	MiXcan	Cell-type-specific	Non-epithelial
ENSG00000053900	0.225849	MiXcan	Non-specific	Non-epithelial
ENSG00000054116	0.0560219	MiXcan	Cell-type-specific	Non-epithelial
ENSG00000054118	0.164814	MiXcan	Cell-type-specific	Non-epithelial
ENSG00000054219	0.752477	MiXcan	Cell-type-specific	Non-epithelial
ENSG00000054277	0.275064	MiXcan	Non-specific	Non-epithelial
ENSG00000054282	0.266118	MiXcan	Non-specific	Non-epithelial
ENSG00000054392	0.838288	MiXcan	Cell-type-specific	Non-epithelial
ENSG00000054523	0.481087	MiXcan	Cell-type-specific	Non-epithelial
ENSG00000054611	0.09572	MiXcan	Non-specific	Non-epithelial
ENSG00000054983	0.690194	MiXcan	Cell-type-specific	Non-epithelial
ENSG00000055483	0.449759	MiXcan	Cell-type-specific	Non-epithelial
ENSG00000055955	0.203922	MiXcan	Cell-type-specific	Non-epithelial
ENSG00000056487	0.129863	MiXcan	Cell-type-specific	Non-epithelial
ENSG00000057019	0.572974	MiXcan	Cell-type-specific	Non-epithelial
ENSG00000057294	0.611699	MiXcan	Cell-type-specific	Non-epithelial
ENSG00000057468	0.356083	MiXcan	Non-specific	Non-epithelial
ENSG00000057593	0.572799	MiXcan	Cell-type-specific	Non-epithelial
ENSG00000057608	0.431765	MiXcan	Cell-type-specific	Non-epithelial
ENSG00000057757	0.395458	MiXcan	Cell-type-specific	Non-epithelial
ENSG00000058063	0.679815	MiXcan	Cell-type-specific	Non-epithelial
ENSG00000058453	0.305703	MiXcan	Cell-type-specific	Non-epithelial
ENSG00000058729	0.624938	MiXcan	Cell-type-specific	Non-epithelial
ENSG00000059122	0.501503	MiXcan	Cell-type-specific	Non-epithelial
ENSG00000059691	0.364582	MiXcan	Cell-type-specific	Non-epithelial
ENSG00000059769	0.300349	MiXcan	Cell-type-specific	Non-epithelial
ENSG00000059804	0.446636	MiXcan	Cell-type-specific	Non-epithelial
ENSG00000060138	0.47851	MiXcan	Cell-type-specific	Non-epithelial
ENSG00000060237	0.895237	MiXcan	Cell-type-specific	Non-epithelial
ENSG00000060491	0.0589234	MiXcan	Cell-type-specific	Non-epithelial
ENSG00000060642	0.267111	MiXcan	Cell-type-specific	Non-epithelial
ENSG00000060709	-0.215304	MiXcan	Cell-type-specific	Non-epithelial
ENSG00000060971	0.179198	MiXcan	Non-specific	Non-epithelial
ENSG00000061273	0.112729	MiXcan	Cell-type-specific	Non-epithelial
ENSG00000061455	0.138568	MiXcan	Cell-type-specific	Non-epithelial
ENSG00000061676	0.8045	MiXcan	Cell-type-specific	Non-epithelial
ENSG00000061794	-0.0811202	MiXcan	Cell-type-specific	Non-epithelial
ENSG00000062370	0.559371	MiXcan	Cell-type-specific	Non-epithelial
ENSG00000063046	0.274805	MiXcan	Cell-type-specific	Non-epithelial
ENSG00000063127	0.623368	MiXcan	Cell-type-specific	Non-epithelial
ENSG00000063176	-0.0255846	MiXcan	Cell-type-specific	Non-epithelial
ENSG00000063241	0.14566	MiXcan	Cell-type-specific	Non-epithelial
ENSG00000063761	0.123629	MiXcan	Cell-type-specific	Non-epithelial
ENSG00000063854	0.442126	MiXcan	Cell-type-specific	Non-epithelial
ENSG00000064012	0.409552	MiXcan	Cell-type-specific	Non-epithelial
ENSG00000064115	0.586206	MiXcan	Cell-type-specific	Non-epithelial
ENSG00000064313	0.370199	MiXcan	Cell-type-specific	Non-epithelial
ENSG00000064545	0.37475	MiXcan	Cell-type-specific	Non-epithelial
ENSG00000064547	0.938415	MiXcan	Cell-type-specific	Non-epithelial
ENSG00000064607	0.409069	MiXcan	Cell-type-specific	Non-epithelial
ENSG00000064651	0.770208	MiXcan	Cell-type-specific	Non-epithelial
ENSG00000064652	0.221273	MiXcan	Cell-type-specific	Non-epithelial
ENSG00000064655	0.703169	MiXcan	Cell-type-specific	Non-epithelial
ENSG00000064666	0.704626	MiXcan	Cell-type-specific	Non-epithelial
ENSG00000064687	0.148181	MiXcan	Cell-type-specific	Non-epithelial
ENSG00000064703	0.0472581	MiXcan	Non-specific	Non-epithelial
ENSG00000064726	0.907776	MiXcan	Cell-type-specific	Non-epithelial
ENSG00000064763	0.65274	MiXcan	Cell-type-specific	Non-epithelial
ENSG00000064933	0.33012	MiXcan	Cell-type-specific	Non-epithelial
ENSG00000064995	0.138099	MiXcan	Cell-type-specific	Non-epithelial
ENSG00000065057	0.329329	MiXcan	Cell-type-specific	Non-epithelial
ENSG00000065060	0.715153	MiXcan	Cell-type-specific	Non-epithelial
ENSG00000065183	0.0406106	MiXcan	Cell-type-specific	Non-epithelial
ENSG00000065268	0.435322	MiXcan	Cell-type-specific	Non-epithelial
ENSG00000065328	0.2332	MiXcan	Cell-type-specific	Non-epithelial
ENSG00000065413	0.673514	MiXcan	Cell-type-specific	Non-epithelial
ENSG00000065427	0.180351	MiXcan	Non-specific	Non-epithelial
ENSG00000065457	0.577135	MiXcan	Cell-type-specific	Non-epithelial
ENSG00000065559	0.0443806	MiXcan	Non-specific	Non-epithelial
ENSG00000065600	0.168689	MiXcan	Cell-type-specific	Non-epithelial
ENSG00000065609	0.283669	MiXcan	Cell-type-specific	Non-epithelial
ENSG00000065665	-0.0481799	MiXcan	Cell-type-specific	Non-epithelial
ENSG00000065882	0.563836	MiXcan	Cell-type-specific	Non-epithelial
ENSG00000066056	0.720137	MiXcan	Cell-type-specific	Non-epithelial
ENSG00000066084	0.505663	MiXcan	Cell-type-specific	Epithelial
ENSG00000066084	0.505663	MiXcan	Cell-type-specific	Non-epithelial
ENSG00000066136	0.610513	MiXcan	Cell-type-specific	Non-epithelial
ENSG00000066185	0.327849	MiXcan	Cell-type-specific	Non-epithelial
ENSG00000066230	0.593329	MiXcan	Cell-type-specific	Non-epithelial
ENSG00000066248	0.716627	MiXcan	Cell-type-specific	Non-epithelial
ENSG00000066379	0.003812	MiXcan	Cell-type-specific	Non-epithelial
ENSG00000066455	0.440615	MiXcan	Cell-type-specific	Non-epithelial
ENSG00000066827	0.27241	MiXcan	Cell-type-specific	Non-epithelial
ENSG00000066855	0.258481	MiXcan	Cell-type-specific	Epithelial
ENSG00000066855	0.258481	MiXcan	Cell-type-specific	Non-epithelial
ENSG00000066933	0.0183535	MiXcan	Cell-type-specific	Non-epithelial
ENSG00000067082	-0.0314484	MiXcan	Non-specific	Non-epithelial
ENSG00000067191	0.609039	MiXcan	Cell-type-specific	Non-epithelial
ENSG00000067208	0.803014	MiXcan	Cell-type-specific	Non-epithelial
ENSG00000067221	0.382526	MiXcan	Cell-type-specific	Non-epithelial
ENSG00000067369	0.277872	MiXcan	Cell-type-specific	Non-epithelial
ENSG00000067533	0.258773	MiXcan	Cell-type-specific	Non-epithelial
ENSG00000067596	0.226781	MiXcan	Cell-type-specific	Non-epithelial
ENSG00000067715	0.297827	MiXcan	Cell-type-specific	Non-epithelial
ENSG00000067836	0.864269	MiXcan	Cell-type-specific	Non-epithelial
ENSG00000068024	0.053109	MiXcan	Non-specific	Non-epithelial
ENSG00000068078	0.248628	MiXcan	Cell-type-specific	Non-epithelial
ENSG00000068079	0.242974	MiXcan	Cell-type-specific	Non-epithelial
ENSG00000068097	0.493943	MiXcan	Cell-type-specific	Non-epithelial
ENSG00000068383	0.947013	MiXcan	Cell-type-specific	Non-epithelial
ENSG00000068615	0.382098	MiXcan	Cell-type-specific	Non-epithelial
ENSG00000068654	0.265072	MiXcan	Cell-type-specific	Non-epithelial
ENSG00000068745	0.919182	MiXcan	Cell-type-specific	Non-epithelial
ENSG00000068781	0.712837	MiXcan	Cell-type-specific	Non-epithelial
ENSG00000068796	0.551099	MiXcan	Cell-type-specific	Non-epithelial
ENSG00000069275	0.190809	MiXcan	Cell-type-specific	Non-epithelial
ENSG00000069493	0.451043	MiXcan	Cell-type-specific	Non-epithelial
ENSG00000069812	0.701339	MiXcan	Cell-type-specific	Epithelial
ENSG00000069849	0.735643	MiXcan	Cell-type-specific	Non-epithelial
ENSG00000069869	0.388361	MiXcan	Cell-type-specific	Non-epithelial
ENSG00000069966	0.813103	MiXcan	Cell-type-specific	Non-epithelial
ENSG00000069998	0.063233	MiXcan	Cell-type-specific	Non-epithelial
ENSG00000070019	0.177324	MiXcan	Cell-type-specific	Epithelial
ENSG00000070019	0.177324	MiXcan	Cell-type-specific	Non-epithelial
ENSG00000070061	0.200559	MiXcan	Cell-type-specific	Non-epithelial
ENSG00000070081	0.403694	MiXcan	Cell-type-specific	Non-epithelial
ENSG00000070087	0.0611165	MiXcan	Non-specific	Non-epithelial
ENSG00000070190	0.544743	MiXcan	Cell-type-specific	Epithelial
ENSG00000070269	0.0944108	MiXcan	Non-specific	Non-epithelial
ENSG00000070371	0.823415	MiXcan	Cell-type-specific	Non-epithelial
ENSG00000070413	0.766909	MiXcan	Cell-type-specific	Non-epithelial
ENSG00000070423	-0.0921763	MiXcan	Cell-type-specific	Non-epithelial
ENSG00000070444	0.0534268	MiXcan	Non-specific	Non-epithelial
ENSG00000070476	0.260469	MiXcan	Cell-type-specific	Non-epithelial
ENSG00000070540	0.0544744	MiXcan	Cell-type-specific	Non-epithelial
ENSG00000070614	0.0491534	MiXcan	Cell-type-specific	Non-epithelial
ENSG00000070669	0.662762	MiXcan	Cell-type-specific	Non-epithelial
ENSG00000070718	0.337631	MiXcan	Cell-type-specific	Non-epithelial
ENSG00000070731	0.840318	MiXcan	Cell-type-specific	Non-epithelial
ENSG00000070759	0.771232	MiXcan	Cell-type-specific	Non-epithelial
ENSG00000070785	0.805478	MiXcan	Cell-type-specific	Non-epithelial
ENSG00000071189	0.421263	MiXcan	Cell-type-specific	Non-epithelial
ENSG00000071242	0.825963	MiXcan	Cell-type-specific	Non-epithelial
ENSG00000071246	0.472701	MiXcan	Cell-type-specific	Non-epithelial
ENSG00000071462	-0.149403	MiXcan	Cell-type-specific	Non-epithelial
ENSG00000071575	0.496186	MiXcan	Cell-type-specific	Non-epithelial
ENSG00000071894	0.1	MiXcan	Cell-type-specific	Non-epithelial
ENSG00000071967	0.525106	MiXcan	Cell-type-specific	Non-epithelial
ENSG00000072134	-0.180786	MiXcan	Non-specific	Non-epithelial
ENSG00000072364	0.0370451	MiXcan	Non-specific	Non-epithelial
ENSG00000072401	0.330812	MiXcan	Cell-type-specific	Epithelial
ENSG00000072401	0.330812	MiXcan	Cell-type-specific	Non-epithelial
ENSG00000072736	0.781509	MiXcan	Cell-type-specific	Non-epithelial
ENSG00000072756	0.350254	MiXcan	Cell-type-specific	Non-epithelial
ENSG00000072803	0.815326	MiXcan	Cell-type-specific	Non-epithelial
ENSG00000072832	0.0972946	MiXcan	Cell-type-specific	Non-epithelial
ENSG00000072840	-0.0758528	MiXcan	Non-specific	Non-epithelial
ENSG00000072864	0.592159	MiXcan	Cell-type-specific	Non-epithelial
ENSG00000072958	0.717379	MiXcan	Cell-type-specific	Non-epithelial
ENSG00000073008	0.123295	MiXcan	Cell-type-specific	Non-epithelial
ENSG00000073060	0.480688	MiXcan	Cell-type-specific	Non-epithelial
ENSG00000073146	0.420084	MiXcan	Cell-type-specific	Non-epithelial
ENSG00000073169	-0.0289257	MiXcan	Non-specific	Non-epithelial
ENSG00000073331	0.640522	MiXcan	Cell-type-specific	Non-epithelial
ENSG00000073584	0.459789	MiXcan	Cell-type-specific	Non-epithelial
ENSG00000073605	0.0134612	MiXcan	Cell-type-specific	Non-epithelial
ENSG00000073670	0.709688	MiXcan	Cell-type-specific	Non-epithelial
ENSG00000073711	0.245357	MiXcan	Cell-type-specific	Non-epithelial
ENSG00000073921	0.987289	MiXcan	Cell-type-specific	Non-epithelial
ENSG00000073969	0.306826	MiXcan	Cell-type-specific	Non-epithelial
ENSG00000074071	0.01	MiXcan	Non-specific	Non-epithelial
ENSG00000074201	-0.0225506	MiXcan	Non-specific	Non-epithelial
ENSG00000074266	0.0956544	MiXcan	Cell-type-specific	Non-epithelial
ENSG00000074276	0.57353	MiXcan	Cell-type-specific	Non-epithelial
ENSG00000074527	0.548245	MiXcan	Cell-type-specific	Non-epithelial
ENSG00000074582	0.213303	MiXcan	Cell-type-specific	Non-epithelial
ENSG00000074935	0.00360298	MiXcan	Cell-type-specific	Non-epithelial
ENSG00000075089	0.226165	MiXcan	Cell-type-specific	Non-epithelial
ENSG00000075131	0.497377	MiXcan	Non-specific	Non-epithelial
ENSG00000075142	-0.228954	MiXcan	Cell-type-specific	Non-epithelial
ENSG00000075234	0.555691	MiXcan	Cell-type-specific	Non-epithelial
ENSG00000075340	0.47984	MiXcan	Cell-type-specific	Non-epithelial
ENSG00000075399	-0.00957049	MiXcan	Cell-type-specific	Non-epithelial
ENSG00000075413	0.725981	MiXcan	Cell-type-specific	Non-epithelial
ENSG00000075643	-0.202872	MiXcan	Cell-type-specific	Non-epithelial
ENSG00000075651	0.0928851	MiXcan	Cell-type-specific	Non-epithelial
ENSG00000075790	0.993164	MiXcan	Cell-type-specific	Non-epithelial
ENSG00000075826	0.253936	MiXcan	Cell-type-specific	Non-epithelial
ENSG00000075884	0.165396	MiXcan	Cell-type-specific	Non-epithelial
ENSG00000075886	-0.0369969	MiXcan	Non-specific	Non-epithelial
ENSG00000075975	0.764752	MiXcan	Cell-type-specific	Non-epithelial
ENSG00000076258	0.253892	MiXcan	Cell-type-specific	Non-epithelial
ENSG00000076344	0.665656	MiXcan	Cell-type-specific	Non-epithelial
ENSG00000076351	0.286473	MiXcan	Cell-type-specific	Non-epithelial
ENSG00000076382	-0.0247747	MiXcan	Non-specific	Non-epithelial
ENSG00000076650	0.681051	MiXcan	Cell-type-specific	Non-epithelial
ENSG00000076662	0.00289841	MiXcan	Non-specific	Non-epithelial
ENSG00000076685	0.377009	MiXcan	Cell-type-specific	Non-epithelial
ENSG00000076924	0.695174	MiXcan	Cell-type-specific	Non-epithelial
ENSG00000077044	0.34623	MiXcan	Cell-type-specific	Non-epithelial
ENSG00000077063	0.657377	MiXcan	Cell-type-specific	Non-epithelial
ENSG00000077147	0.0583536	MiXcan	Cell-type-specific	Non-epithelial
ENSG00000077312	0.00325791	MiXcan	Non-specific	Non-epithelial
ENSG00000077380	0.678493	MiXcan	Cell-type-specific	Non-epithelial
ENSG00000077420	0.8697	MiXcan	Cell-type-specific	Non-epithelial
ENSG00000077454	0.761327	MiXcan	Cell-type-specific	Non-epithelial
ENSG00000077458	-0.18595	MiXcan	Non-specific	Non-epithelial
ENSG00000077463	0.1947	MiXcan	Cell-type-specific	Non-epithelial
ENSG00000077549	0.283763	MiXcan	Cell-type-specific	Non-epithelial
ENSG00000077585	0.146756	MiXcan	Cell-type-specific	Non-epithelial
ENSG00000077616	0.73198	MiXcan	Cell-type-specific	Non-epithelial
ENSG00000077800	0.0865423	MiXcan	Cell-type-specific	Non-epithelial
ENSG00000077935	0.466699	MiXcan	Cell-type-specific	Non-epithelial
ENSG00000078018	0.229686	MiXcan	Non-specific	Non-epithelial
ENSG00000078043	0.097665	MiXcan	Cell-type-specific	Non-epithelial
ENSG00000078053	0.552507	MiXcan	Cell-type-specific	Non-epithelial
ENSG00000078140	0.41922	MiXcan	Cell-type-specific	Non-epithelial
ENSG00000078177	0.311207	MiXcan	Cell-type-specific	Non-epithelial
ENSG00000078237	0.473918	MiXcan	Cell-type-specific	Non-epithelial
ENSG00000078579	0.01	MiXcan	Non-specific	Non-epithelial
ENSG00000078618	0.252984	MiXcan	Cell-type-specific	Non-epithelial
ENSG00000078668	0.771394	MiXcan	Cell-type-specific	Non-epithelial
ENSG00000078674	0.01	MiXcan	Non-specific	Non-epithelial
ENSG00000078699	0.475207	MiXcan	Cell-type-specific	Non-epithelial
ENSG00000078804	0.554723	MiXcan	Cell-type-specific	Non-epithelial
ENSG00000078814	0.280741	MiXcan	Cell-type-specific	Non-epithelial
ENSG00000079101	0.299064	MiXcan	Cell-type-specific	Non-epithelial
ENSG00000079150	0.141301	MiXcan	Cell-type-specific	Non-epithelial
ENSG00000079246	0.108996	MiXcan	Non-specific	Non-epithelial
ENSG00000079332	0.938539	MiXcan	Cell-type-specific	Non-epithelial
ENSG00000079335	0.575815	MiXcan	Cell-type-specific	Non-epithelial
ENSG00000079337	0.64782	MiXcan	Cell-type-specific	Non-epithelial
ENSG00000079689	0.295697	MiXcan	Cell-type-specific	Non-epithelial
ENSG00000079691	0.413217	MiXcan	Cell-type-specific	Non-epithelial
ENSG00000079785	0.77454	MiXcan	Cell-type-specific	Non-epithelial
ENSG00000079805	0.0492354	MiXcan	Cell-type-specific	Non-epithelial
ENSG00000079950	0.990863	MiXcan	Cell-type-specific	Non-epithelial
ENSG00000079974	0.1	MiXcan	Cell-type-specific	Non-epithelial
ENSG00000080007	0.271067	MiXcan	Cell-type-specific	Non-epithelial
ENSG00000080293	0.630659	MiXcan	Cell-type-specific	Non-epithelial
ENSG00000080345	0.15794	MiXcan	Non-specific	Non-epithelial
ENSG00000080709	0.166072	MiXcan	Non-specific	Non-epithelial
ENSG00000080854	0.361523	MiXcan	Cell-type-specific	Non-epithelial
ENSG00000081277	-0.0499968	MiXcan	Non-specific	Non-epithelial
ENSG00000081320	0.0361528	MiXcan	Cell-type-specific	Non-epithelial
ENSG00000081479	0.844195	MiXcan	Cell-type-specific	Non-epithelial
ENSG00000081665	0.127454	MiXcan	Cell-type-specific	Non-epithelial
ENSG00000081791	0.0164203	MiXcan	Cell-type-specific	Non-epithelial
ENSG00000082068	0.246116	MiXcan	Cell-type-specific	Non-epithelial
ENSG00000082212	0.663994	MiXcan	Cell-type-specific	Non-epithelial
ENSG00000082213	0.30003	MiXcan	Cell-type-specific	Non-epithelial
ENSG00000082258	-0.0149206	MiXcan	Non-specific	Non-epithelial
ENSG00000082516	0.484799	MiXcan	Cell-type-specific	Non-epithelial
ENSG00000083097	0.359971	MiXcan	Cell-type-specific	Non-epithelial
ENSG00000083099	0.224235	MiXcan	Cell-type-specific	Non-epithelial
ENSG00000083223	0.481651	MiXcan	Cell-type-specific	Non-epithelial
ENSG00000083290	0.860379	MiXcan	Cell-type-specific	Non-epithelial
ENSG00000083444	0.0998415	MiXcan	Cell-type-specific	Non-epithelial
ENSG00000083535	0.358954	MiXcan	Cell-type-specific	Non-epithelial
ENSG00000083799	-0.226236	MiXcan	Cell-type-specific	Non-epithelial
ENSG00000083828	0.616194	MiXcan	Cell-type-specific	Non-epithelial
ENSG00000083845	0.14435	MiXcan	Cell-type-specific	Non-epithelial
ENSG00000083937	-0.168373	MiXcan	Non-specific	Non-epithelial
ENSG00000084072	0.457806	MiXcan	Cell-type-specific	Non-epithelial
ENSG00000084092	-0.0324145	MiXcan	Cell-type-specific	Non-epithelial
ENSG00000084207	0.0191464	MiXcan	Cell-type-specific	Non-epithelial
ENSG00000084674	0.867387	MiXcan	Cell-type-specific	Non-epithelial
ENSG00000084676	0.104119	MiXcan	Non-specific	Non-epithelial
ENSG00000084731	0.106077	MiXcan	Non-specific	Non-epithelial
ENSG00000085063	0.114724	MiXcan	Cell-type-specific	Non-epithelial
ENSG00000085276	0.953049	MiXcan	Cell-type-specific	Non-epithelial
ENSG00000085415	0.176679	MiXcan	Cell-type-specific	Non-epithelial
ENSG00000085465	0.487865	MiXcan	Cell-type-specific	Non-epithelial
ENSG00000085491	0.498489	MiXcan	Cell-type-specific	Non-epithelial
ENSG00000085514	0.169766	MiXcan	Cell-type-specific	Non-epithelial
ENSG00000085644	0.711663	MiXcan	Cell-type-specific	Non-epithelial
ENSG00000085719	0.234956	MiXcan	Cell-type-specific	Non-epithelial
ENSG00000085721	0.615917	MiXcan	Cell-type-specific	Non-epithelial
ENSG00000085733	0.01	MiXcan	Non-specific	Non-epithelial
ENSG00000085760	0.478049	MiXcan	Cell-type-specific	Non-epithelial
ENSG00000085832	0.587045	MiXcan	Cell-type-specific	Non-epithelial
ENSG00000085982	0.29848	MiXcan	Cell-type-specific	Non-epithelial
ENSG00000086015	0.31895	MiXcan	Cell-type-specific	Non-epithelial
ENSG00000086062	0.0232144	MiXcan	Non-specific	Non-epithelial
ENSG00000086159	0.302387	MiXcan	Cell-type-specific	Non-epithelial
ENSG00000086288	0.0732077	MiXcan	Non-specific	Non-epithelial
ENSG00000086300	0.861734	MiXcan	Cell-type-specific	Non-epithelial
ENSG00000086475	-0.154583	MiXcan	Cell-type-specific	Non-epithelial
ENSG00000086544	0.0693823	MiXcan	Cell-type-specific	Non-epithelial
ENSG00000086619	0.33744	MiXcan	Cell-type-specific	Non-epithelial
ENSG00000087008	0.692222	MiXcan	Cell-type-specific	Non-epithelial
ENSG00000087076	0.459262	MiXcan	Cell-type-specific	Non-epithelial
ENSG00000087077	0.61972	MiXcan	Cell-type-specific	Non-epithelial
ENSG00000087085	0.584784	MiXcan	Cell-type-specific	Non-epithelial
ENSG00000087087	0.420696	MiXcan	Cell-type-specific	Non-epithelial
ENSG00000087095	-0.0627595	MiXcan	Non-specific	Non-epithelial
ENSG00000087157	-0.138117	MiXcan	Cell-type-specific	Non-epithelial
ENSG00000087191	0.174957	MiXcan	Cell-type-specific	Non-epithelial
ENSG00000087250	0.175263	MiXcan	Cell-type-specific	Non-epithelial
ENSG00000087253	-0.0411418	MiXcan	Non-specific	Non-epithelial
ENSG00000087301	0.032502	MiXcan	Cell-type-specific	Non-epithelial
ENSG00000087365	0.203433	MiXcan	Cell-type-specific	Non-epithelial
ENSG00000087495	0.0370551	MiXcan	Non-specific	Non-epithelial
ENSG00000087502	0.452698	MiXcan	Cell-type-specific	Non-epithelial
ENSG00000087884	0.534597	MiXcan	Cell-type-specific	Non-epithelial
ENSG00000088038	0.717703	MiXcan	Cell-type-specific	Non-epithelial
ENSG00000088053	0.601309	MiXcan	Cell-type-specific	Non-epithelial
ENSG00000088205	0.170112	MiXcan	Cell-type-specific	Non-epithelial
ENSG00000088280	-0.00380514	MiXcan	Cell-type-specific	Non-epithelial
ENSG00000088298	0.226248	MiXcan	Cell-type-specific	Non-epithelial
ENSG00000088305	0.382004	MiXcan	Cell-type-specific	Non-epithelial
ENSG00000088325	-0.0543309	MiXcan	Non-specific	Non-epithelial
ENSG00000088538	0.156013	MiXcan	Cell-type-specific	Non-epithelial
ENSG00000088682	0.0197767	MiXcan	Non-specific	Non-epithelial
ENSG00000088756	0.300893	MiXcan	Cell-type-specific	Non-epithelial
ENSG00000088808	0.638508	MiXcan	Cell-type-specific	Non-epithelial
ENSG00000088832	0.738731	MiXcan	Cell-type-specific	Non-epithelial
ENSG00000088854	0.878083	MiXcan	Cell-type-specific	Non-epithelial
ENSG00000088876	0.265739	MiXcan	Cell-type-specific	Non-epithelial
ENSG00000088888	-0.00157996	MiXcan	Cell-type-specific	Non-epithelial
ENSG00000088899	0.866447	MiXcan	Cell-type-specific	Non-epithelial
ENSG00000088930	0.193358	MiXcan	Cell-type-specific	Non-epithelial
ENSG00000089022	0.347929	MiXcan	Cell-type-specific	Non-epithelial
ENSG00000089041	-0.0453795	MiXcan	Cell-type-specific	Non-epithelial
ENSG00000089050	0.239014	MiXcan	Cell-type-specific	Non-epithelial
ENSG00000089053	0.0104816	MiXcan	Non-specific	Non-epithelial
ENSG00000089091	0.825913	MiXcan	Cell-type-specific	Non-epithelial
ENSG00000089094	0.687824	MiXcan	Cell-type-specific	Non-epithelial
ENSG00000089154	0.0430515	MiXcan	Cell-type-specific	Non-epithelial
ENSG00000089177	0.461109	MiXcan	Cell-type-specific	Non-epithelial
ENSG00000089220	0.22259	MiXcan	Cell-type-specific	Non-epithelial
ENSG00000089225	0.850682	MiXcan	Cell-type-specific	Non-epithelial
ENSG00000089327	0.249929	MiXcan	Cell-type-specific	Non-epithelial
ENSG00000089335	0.347133	MiXcan	Cell-type-specific	Non-epithelial
ENSG00000089351	-0.17593	MiXcan	Cell-type-specific	Non-epithelial
ENSG00000089486	0.14228	MiXcan	Non-specific	Non-epithelial
ENSG00000089558	0.623832	MiXcan	Cell-type-specific	Non-epithelial
ENSG00000089597	0.226791	MiXcan	Non-specific	Non-epithelial
ENSG00000089639	0.0527699	MiXcan	Cell-type-specific	Non-epithelial
ENSG00000089693	0.230963	MiXcan	Cell-type-specific	Non-epithelial
ENSG00000089775	-0.127393	MiXcan	Cell-type-specific	Non-epithelial
ENSG00000089847	0.587808	MiXcan	Cell-type-specific	Non-epithelial
ENSG00000089876	0.228236	MiXcan	Cell-type-specific	Non-epithelial
ENSG00000089916	0.281576	MiXcan	Cell-type-specific	Non-epithelial
ENSG00000090054	0.243006	MiXcan	Cell-type-specific	Non-epithelial
ENSG00000090060	0.290268	MiXcan	Cell-type-specific	Non-epithelial
ENSG00000090104	0.372729	MiXcan	Cell-type-specific	Non-epithelial
ENSG00000090238	0.193197	MiXcan	Cell-type-specific	Non-epithelial
ENSG00000090263	0.163902	MiXcan	Cell-type-specific	Non-epithelial
ENSG00000090316	0.1614	MiXcan	Cell-type-specific	Non-epithelial
ENSG00000090372	0.228414	MiXcan	Cell-type-specific	Epithelial
ENSG00000090372	0.228414	MiXcan	Cell-type-specific	Non-epithelial
ENSG00000090382	0.374597	MiXcan	Non-specific	Non-epithelial
ENSG00000090432	0.201883	MiXcan	Cell-type-specific	Non-epithelial
ENSG00000090470	-0.0405417	MiXcan	Cell-type-specific	Non-epithelial
ENSG00000090487	0.583107	MiXcan	Cell-type-specific	Non-epithelial
ENSG00000090534	0.826225	MiXcan	Cell-type-specific	Non-epithelial
ENSG00000090612	-0.150424	MiXcan	Non-specific	Non-epithelial
ENSG00000090615	0.508205	MiXcan	Cell-type-specific	Non-epithelial
ENSG00000090621	0.288677	MiXcan	Cell-type-specific	Non-epithelial
ENSG00000090661	0.834185	MiXcan	Cell-type-specific	Non-epithelial
ENSG00000090686	-0.0160178	MiXcan	Cell-type-specific	Non-epithelial
ENSG00000090857	0.0793473	MiXcan	Cell-type-specific	Non-epithelial
ENSG00000091073	0.488531	MiXcan	Cell-type-specific	Non-epithelial
ENSG00000091106	0.503887	MiXcan	Cell-type-specific	Non-epithelial
ENSG00000091127	-0.128185	MiXcan	Cell-type-specific	Non-epithelial
ENSG00000091136	0.704797	MiXcan	Cell-type-specific	Non-epithelial
ENSG00000091140	0.809656	MiXcan	Cell-type-specific	Non-epithelial
ENSG00000091164	0.394433	MiXcan	Cell-type-specific	Non-epithelial
ENSG00000091317	0.463024	MiXcan	Cell-type-specific	Non-epithelial
ENSG00000091409	0.0123313	MiXcan	Cell-type-specific	Non-epithelial
ENSG00000091428	0.533783	MiXcan	Cell-type-specific	Non-epithelial
ENSG00000091436	0.959374	MiXcan	Cell-type-specific	Non-epithelial
ENSG00000091490	-0.0379563	MiXcan	Cell-type-specific	Non-epithelial
ENSG00000091513	0.466239	MiXcan	Cell-type-specific	Non-epithelial
ENSG00000091536	0.746383	MiXcan	Cell-type-specific	Non-epithelial
ENSG00000091542	0.525465	MiXcan	Cell-type-specific	Non-epithelial
ENSG00000091592	0.669246	MiXcan	Cell-type-specific	Epithelial
ENSG00000091592	0.669246	MiXcan	Cell-type-specific	Non-epithelial
ENSG00000091640	0.208496	MiXcan	Cell-type-specific	Non-epithelial
ENSG00000091972	0.144722	MiXcan	Cell-type-specific	Non-epithelial
ENSG00000092010	0.236566	MiXcan	Cell-type-specific	Non-epithelial
ENSG00000092020	0.954177	MiXcan	Cell-type-specific	Non-epithelial
ENSG00000092036	0.443903	MiXcan	Cell-type-specific	Non-epithelial
ENSG00000092094	0.605326	MiXcan	Cell-type-specific	Non-epithelial
ENSG00000092108	0.641513	MiXcan	Cell-type-specific	Non-epithelial
ENSG00000092200	0.518552	MiXcan	Cell-type-specific	Non-epithelial
ENSG00000092203	0.395659	MiXcan	Cell-type-specific	Non-epithelial
ENSG00000092529	0.215459	MiXcan	Cell-type-specific	Non-epithelial
ENSG00000092607	0.970347	MiXcan	Cell-type-specific	Non-epithelial
ENSG00000092820	0.862534	MiXcan	Cell-type-specific	Non-epithelial
ENSG00000092871	0.133744	MiXcan	Cell-type-specific	Non-epithelial
ENSG00000092931	0.616568	MiXcan	Cell-type-specific	Non-epithelial
ENSG00000092964	0.770656	MiXcan	Cell-type-specific	Non-epithelial
ENSG00000093000	0.274097	MiXcan	Cell-type-specific	Non-epithelial
ENSG00000093010	0.561189	MiXcan	Cell-type-specific	Non-epithelial
ENSG00000093072	0.678764	MiXcan	Cell-type-specific	Non-epithelial
ENSG00000093134	0.0952204	MiXcan	Non-specific	Non-epithelial
ENSG00000093167	0.207942	MiXcan	Cell-type-specific	Non-epithelial
ENSG00000093183	0.579867	MiXcan	Cell-type-specific	Non-epithelial
ENSG00000094963	0.572494	MiXcan	Cell-type-specific	Non-epithelial
ENSG00000094975	0.472446	MiXcan	Cell-type-specific	Non-epithelial
ENSG00000095002	0.308309	MiXcan	Cell-type-specific	Non-epithelial
ENSG00000095261	0.203097	MiXcan	Cell-type-specific	Non-epithelial
ENSG00000095321	0.522316	MiXcan	Cell-type-specific	Non-epithelial
ENSG00000095370	0.748023	MiXcan	Cell-type-specific	Non-epithelial
ENSG00000095397	0.949268	MiXcan	Cell-type-specific	Non-epithelial
ENSG00000095485	0.578898	MiXcan	Cell-type-specific	Non-epithelial
ENSG00000095539	0.792782	MiXcan	Cell-type-specific	Non-epithelial
ENSG00000095564	0.229038	MiXcan	Cell-type-specific	Non-epithelial
ENSG00000095574	0.00248571	MiXcan	Cell-type-specific	Non-epithelial
ENSG00000095713	0.283984	MiXcan	Cell-type-specific	Non-epithelial
ENSG00000095787	0.143529	MiXcan	Non-specific	Non-epithelial
ENSG00000095917	0.578432	MiXcan	Non-specific	Non-epithelial
ENSG00000096006	0.0539916	MiXcan	Non-specific	Non-epithelial
ENSG00000096433	0.571136	MiXcan	Cell-type-specific	Non-epithelial
ENSG00000096872	0.532021	MiXcan	Cell-type-specific	Non-epithelial
ENSG00000096968	0.822124	MiXcan	Cell-type-specific	Non-epithelial
ENSG00000096996	0.242969	MiXcan	Cell-type-specific	Non-epithelial
ENSG00000097021	0.226008	MiXcan	Non-specific	Non-epithelial
ENSG00000097046	0.417913	MiXcan	Cell-type-specific	Non-epithelial
ENSG00000099194	0.617803	MiXcan	Cell-type-specific	Non-epithelial
ENSG00000099246	0.410148	MiXcan	Cell-type-specific	Non-epithelial
ENSG00000099282	0.337735	MiXcan	Cell-type-specific	Non-epithelial
ENSG00000099290	0.530656	MiXcan	Cell-type-specific	Non-epithelial
ENSG00000099330	0.395504	MiXcan	Cell-type-specific	Non-epithelial
ENSG00000099338	0.915785	MiXcan	Cell-type-specific	Non-epithelial
ENSG00000099365	0.123187	MiXcan	Cell-type-specific	Non-epithelial
ENSG00000099377	0.598847	MiXcan	Cell-type-specific	Non-epithelial
ENSG00000099785	0.690353	MiXcan	Cell-type-specific	Epithelial
ENSG00000099785	0.690353	MiXcan	Cell-type-specific	Non-epithelial
ENSG00000099810	0.186911	MiXcan	Cell-type-specific	Non-epithelial
ENSG00000099814	0.371009	MiXcan	Cell-type-specific	Non-epithelial
ENSG00000099817	0.445298	MiXcan	Cell-type-specific	Non-epithelial
ENSG00000099821	0.172359	MiXcan	Cell-type-specific	Non-epithelial
ENSG00000099899	0.719206	MiXcan	Cell-type-specific	Non-epithelial
ENSG00000099901	0.016971	MiXcan	Cell-type-specific	Non-epithelial
ENSG00000099917	0.261794	MiXcan	Cell-type-specific	Non-epithelial
ENSG00000099937	0.855663	MiXcan	Cell-type-specific	Non-epithelial
ENSG00000099940	0.626154	MiXcan	Cell-type-specific	Non-epithelial
ENSG00000099949	0.521808	MiXcan	Cell-type-specific	Non-epithelial
ENSG00000099956	0.597126	MiXcan	Cell-type-specific	Non-epithelial
ENSG00000099957	0.32923	MiXcan	Cell-type-specific	Non-epithelial
ENSG00000099960	0.229283	MiXcan	Cell-type-specific	Non-epithelial
ENSG00000099968	0.66258	MiXcan	Cell-type-specific	Non-epithelial
ENSG00000099974	0.683145	MiXcan	Cell-type-specific	Non-epithelial
ENSG00000099977	0.384389	MiXcan	Cell-type-specific	Non-epithelial
ENSG00000099991	0.69805	MiXcan	Cell-type-specific	Epithelial
ENSG00000099991	0.69805	MiXcan	Cell-type-specific	Non-epithelial
ENSG00000099994	0.6385	MiXcan	Cell-type-specific	Non-epithelial
ENSG00000099998	0.127826	MiXcan	Cell-type-specific	Non-epithelial
ENSG00000100014	0.359113	MiXcan	Cell-type-specific	Non-epithelial
ENSG00000100023	0.441647	MiXcan	Cell-type-specific	Non-epithelial
ENSG00000100024	0.291655	MiXcan	Non-specific	Non-epithelial
ENSG00000100033	0.0296231	MiXcan	Cell-type-specific	Non-epithelial
ENSG00000100036	0.104078	MiXcan	Cell-type-specific	Non-epithelial
ENSG00000100038	0.33076	MiXcan	Cell-type-specific	Non-epithelial
ENSG00000100053	0.736481	MiXcan	Cell-type-specific	Non-epithelial
ENSG00000100055	0.374817	MiXcan	Cell-type-specific	Non-epithelial
ENSG00000100056	-0.0642868	MiXcan	Cell-type-specific	Non-epithelial
ENSG00000100068	0.682227	MiXcan	Cell-type-specific	Non-epithelial
ENSG00000100079	0.46538	MiXcan	Cell-type-specific	Non-epithelial
ENSG00000100099	0.291102	MiXcan	Cell-type-specific	Non-epithelial
ENSG00000100106	0.409843	MiXcan	Cell-type-specific	Non-epithelial
ENSG00000100116	0.643965	MiXcan	Cell-type-specific	Non-epithelial
ENSG00000100124	0.347055	MiXcan	Cell-type-specific	Non-epithelial
ENSG00000100147	0.492691	MiXcan	Cell-type-specific	Non-epithelial
ENSG00000100151	0.862285	MiXcan	Cell-type-specific	Non-epithelial
ENSG00000100156	0.76545	MiXcan	Cell-type-specific	Non-epithelial
ENSG00000100162	0.720991	MiXcan	Cell-type-specific	Non-epithelial
ENSG00000100191	0.40308	MiXcan	Cell-type-specific	Non-epithelial
ENSG00000100196	0.77469	MiXcan	Cell-type-specific	Non-epithelial
ENSG00000100197	0.639026	MiXcan	Cell-type-specific	Non-epithelial
ENSG00000100201	0.47553	MiXcan	Cell-type-specific	Non-epithelial
ENSG00000100209	0.668088	MiXcan	Cell-type-specific	Non-epithelial
ENSG00000100211	0.060681	MiXcan	Cell-type-specific	Non-epithelial
ENSG00000100218	0.484935	MiXcan	Cell-type-specific	Non-epithelial
ENSG00000100225	0.589379	MiXcan	Cell-type-specific	Non-epithelial
ENSG00000100227	0.756631	MiXcan	Cell-type-specific	Non-epithelial
ENSG00000100228	0.753907	MiXcan	Cell-type-specific	Non-epithelial
ENSG00000100242	0.141979	MiXcan	Cell-type-specific	Non-epithelial
ENSG00000100243	0.79415	MiXcan	Cell-type-specific	Non-epithelial
ENSG00000100258	0.241229	MiXcan	Cell-type-specific	Non-epithelial
ENSG00000100288	0.01	MiXcan	Non-specific	Non-epithelial
ENSG00000100296	0.374789	MiXcan	Cell-type-specific	Non-epithelial
ENSG00000100299	0.10747	MiXcan	Cell-type-specific	Non-epithelial
ENSG00000100300	0.280972	MiXcan	Cell-type-specific	Non-epithelial
ENSG00000100304	-0.0676742	MiXcan	Cell-type-specific	Non-epithelial
ENSG00000100330	-0.043069	MiXcan	Cell-type-specific	Non-epithelial
ENSG00000100336	0.626967	MiXcan	Cell-type-specific	Non-epithelial
ENSG00000100347	0.490411	MiXcan	Cell-type-specific	Non-epithelial
ENSG00000100348	0.162345	MiXcan	Cell-type-specific	Non-epithelial
ENSG00000100360	0.461449	MiXcan	Cell-type-specific	Non-epithelial
ENSG00000100376	0.79767	MiXcan	Cell-type-specific	Non-epithelial
ENSG00000100380	0.510585	MiXcan	Cell-type-specific	Non-epithelial
ENSG00000100393	0.218754	MiXcan	Cell-type-specific	Non-epithelial
ENSG00000100413	-0.219127	MiXcan	Cell-type-specific	Non-epithelial
ENSG00000100418	0.186424	MiXcan	Non-specific	Non-epithelial
ENSG00000100427	0.01	MiXcan	Non-specific	Non-epithelial
ENSG00000100429	0.440338	MiXcan	Cell-type-specific	Non-epithelial
ENSG00000100441	0.146749	MiXcan	Cell-type-specific	Non-epithelial
ENSG00000100445	0.289596	MiXcan	Cell-type-specific	Non-epithelial
ENSG00000100461	0.814085	MiXcan	Cell-type-specific	Non-epithelial
ENSG00000100483	0.251754	MiXcan	Cell-type-specific	Non-epithelial
ENSG00000100485	0.15964	MiXcan	Cell-type-specific	Non-epithelial
ENSG00000100490	0.835495	MiXcan	Cell-type-specific	Non-epithelial
ENSG00000100504	0.881395	MiXcan	Cell-type-specific	Non-epithelial
ENSG00000100522	0.358057	MiXcan	Cell-type-specific	Non-epithelial
ENSG00000100528	0.729986	MiXcan	Cell-type-specific	Non-epithelial
ENSG00000100554	0.245164	MiXcan	Cell-type-specific	Non-epithelial
ENSG00000100568	0.82628	MiXcan	Cell-type-specific	Non-epithelial
ENSG00000100577	0.409485	MiXcan	Cell-type-specific	Non-epithelial
ENSG00000100580	0.238188	MiXcan	Cell-type-specific	Non-epithelial
ENSG00000100592	0.0818093	MiXcan	Non-specific	Non-epithelial
ENSG00000100612	0.29372	MiXcan	Cell-type-specific	Non-epithelial
ENSG00000100614	-0.00446821	MiXcan	Cell-type-specific	Non-epithelial
ENSG00000100629	0.483562	MiXcan	Cell-type-specific	Non-epithelial
ENSG00000100652	0.151576	MiXcan	Non-specific	Non-epithelial
ENSG00000100714	0.760299	MiXcan	Cell-type-specific	Non-epithelial
ENSG00000100726	0.253125	MiXcan	Cell-type-specific	Non-epithelial
ENSG00000100731	0.0720309	MiXcan	Cell-type-specific	Non-epithelial
ENSG00000100744	0.40259	MiXcan	Cell-type-specific	Non-epithelial
ENSG00000100749	0.115671	MiXcan	Non-specific	Non-epithelial
ENSG00000100767	0.139731	MiXcan	Cell-type-specific	Non-epithelial
ENSG00000100804	0.367958	MiXcan	Cell-type-specific	Non-epithelial
ENSG00000100811	0.489848	MiXcan	Cell-type-specific	Non-epithelial
ENSG00000100814	0.479315	MiXcan	Cell-type-specific	Non-epithelial
ENSG00000100815	0.311432	MiXcan	Cell-type-specific	Non-epithelial
ENSG00000100889	0.464082	MiXcan	Cell-type-specific	Non-epithelial
ENSG00000100890	0.135446	MiXcan	Cell-type-specific	Non-epithelial
ENSG00000100908	0.39349	MiXcan	Cell-type-specific	Non-epithelial
ENSG00000100949	0.332772	MiXcan	Cell-type-specific	Non-epithelial
ENSG00000100979	0.642394	MiXcan	Cell-type-specific	Non-epithelial
ENSG00000100982	0.269247	MiXcan	Cell-type-specific	Epithelial
ENSG00000100982	0.269247	MiXcan	Cell-type-specific	Non-epithelial
ENSG00000100991	0.30995	MiXcan	Cell-type-specific	Non-epithelial
ENSG00000100997	0.171146	MiXcan	Cell-type-specific	Non-epithelial
ENSG00000101000	0.752199	MiXcan	Cell-type-specific	Non-epithelial
ENSG00000101004	0.0723721	MiXcan	Cell-type-specific	Non-epithelial
ENSG00000101017	0.688908	MiXcan	Cell-type-specific	Non-epithelial
ENSG00000101019	0.32228	MiXcan	Cell-type-specific	Epithelial
ENSG00000101019	0.32228	MiXcan	Cell-type-specific	Non-epithelial
ENSG00000101052	0.564589	MiXcan	Cell-type-specific	Non-epithelial
ENSG00000101057	0.494553	MiXcan	Cell-type-specific	Non-epithelial
ENSG00000101098	0.319913	MiXcan	Cell-type-specific	Non-epithelial
ENSG00000101115	0.0627927	MiXcan	Cell-type-specific	Non-epithelial
ENSG00000101134	0.309996	MiXcan	Cell-type-specific	Non-epithelial
ENSG00000101138	0.529017	MiXcan	Cell-type-specific	Non-epithelial
ENSG00000101158	0.76201	MiXcan	Cell-type-specific	Non-epithelial
ENSG00000101166	0.217112	MiXcan	Cell-type-specific	Non-epithelial
ENSG00000101189	0.0632992	MiXcan	Cell-type-specific	Non-epithelial
ENSG00000101190	0.653136	MiXcan	Cell-type-specific	Non-epithelial
ENSG00000101191	0.669271	MiXcan	Cell-type-specific	Non-epithelial
ENSG00000101193	0.816861	MiXcan	Cell-type-specific	Non-epithelial
ENSG00000101194	0.353364	MiXcan	Cell-type-specific	Non-epithelial
ENSG00000101197	0.317151	MiXcan	Cell-type-specific	Non-epithelial
ENSG00000101216	0.332636	MiXcan	Cell-type-specific	Non-epithelial
ENSG00000101224	0.0141187	MiXcan	Non-specific	Non-epithelial
ENSG00000101236	0.380168	MiXcan	Cell-type-specific	Non-epithelial
ENSG00000101247	0.487284	MiXcan	Cell-type-specific	Non-epithelial
ENSG00000101255	0.505315	MiXcan	Cell-type-specific	Non-epithelial
ENSG00000101276	0.80928	MiXcan	Cell-type-specific	Non-epithelial
ENSG00000101282	0.553336	MiXcan	Cell-type-specific	Non-epithelial
ENSG00000101306	0.114297	MiXcan	Non-specific	Non-epithelial
ENSG00000101307	0.548519	MiXcan	Cell-type-specific	Epithelial
ENSG00000101307	0.548519	MiXcan	Cell-type-specific	Non-epithelial
ENSG00000101310	0.757843	MiXcan	Cell-type-specific	Non-epithelial
ENSG00000101335	0.390727	MiXcan	Cell-type-specific	Non-epithelial
ENSG00000101337	0.28672	MiXcan	Cell-type-specific	Non-epithelial
ENSG00000101353	0.590941	MiXcan	Cell-type-specific	Non-epithelial
ENSG00000101363	0.253484	MiXcan	Cell-type-specific	Non-epithelial
ENSG00000101407	0.359913	MiXcan	Cell-type-specific	Non-epithelial
ENSG00000101413	0.243045	MiXcan	Cell-type-specific	Non-epithelial
ENSG00000101421	0.252029	MiXcan	Cell-type-specific	Non-epithelial
ENSG00000101425	0.391345	MiXcan	Non-specific	Non-epithelial
ENSG00000101442	0.265073	MiXcan	Cell-type-specific	Non-epithelial
ENSG00000101452	0.3393	MiXcan	Cell-type-specific	Non-epithelial
ENSG00000101457	0.551289	MiXcan	Cell-type-specific	Non-epithelial
ENSG00000101460	0.356141	MiXcan	Cell-type-specific	Non-epithelial
ENSG00000101463	0.603696	MiXcan	Cell-type-specific	Non-epithelial
ENSG00000101489	0.260968	MiXcan	Cell-type-specific	Non-epithelial
ENSG00000101544	0.0765813	MiXcan	Cell-type-specific	Non-epithelial
ENSG00000101546	0.036312	MiXcan	Cell-type-specific	Non-epithelial
ENSG00000101574	0.42946	MiXcan	Cell-type-specific	Non-epithelial
ENSG00000101577	0.519454	MiXcan	Cell-type-specific	Non-epithelial
ENSG00000101596	0.19292	MiXcan	Non-specific	Non-epithelial
ENSG00000101639	0.427066	MiXcan	Cell-type-specific	Non-epithelial
ENSG00000101751	0.158722	MiXcan	Non-specific	Non-epithelial
ENSG00000102572	0.16308	MiXcan	Cell-type-specific	Non-epithelial
ENSG00000102575	0.220309	MiXcan	Cell-type-specific	Non-epithelial
ENSG00000102580	0.390703	MiXcan	Cell-type-specific	Non-epithelial
ENSG00000102595	0.353537	MiXcan	Cell-type-specific	Non-epithelial
ENSG00000102606	0.895026	MiXcan	Cell-type-specific	Non-epithelial
ENSG00000102699	0.0597149	MiXcan	Non-specific	Non-epithelial
ENSG00000102710	0.39888	MiXcan	Cell-type-specific	Non-epithelial
ENSG00000102760	0.462561	MiXcan	Cell-type-specific	Non-epithelial
ENSG00000102763	-0.117275	MiXcan	Non-specific	Non-epithelial
ENSG00000102804	0.0905386	MiXcan	Non-specific	Non-epithelial
ENSG00000102854	0.667965	MiXcan	Cell-type-specific	Non-epithelial
ENSG00000102858	0.211649	MiXcan	Cell-type-specific	Non-epithelial
ENSG00000102879	-0.0347528	MiXcan	Cell-type-specific	Non-epithelial
ENSG00000102904	0.540187	MiXcan	Cell-type-specific	Non-epithelial
ENSG00000102910	0.0606243	MiXcan	Cell-type-specific	Non-epithelial
ENSG00000102934	0.568881	MiXcan	Cell-type-specific	Non-epithelial
ENSG00000102967	0.246455	MiXcan	Cell-type-specific	Non-epithelial
ENSG00000103021	0.509823	MiXcan	Cell-type-specific	Non-epithelial
ENSG00000103037	0.586694	MiXcan	Cell-type-specific	Non-epithelial
ENSG00000103051	0.173504	MiXcan	Cell-type-specific	Non-epithelial
ENSG00000103066	0.520773	MiXcan	Cell-type-specific	Non-epithelial
ENSG00000103091	0.749975	MiXcan	Cell-type-specific	Non-epithelial
ENSG00000103111	0.373614	MiXcan	Cell-type-specific	Non-epithelial
ENSG00000103148	0.369576	MiXcan	Cell-type-specific	Non-epithelial
ENSG00000103168	0.500567	MiXcan	Cell-type-specific	Non-epithelial
ENSG00000103174	0.271043	MiXcan	Cell-type-specific	Non-epithelial
ENSG00000103196	0.47828	MiXcan	Cell-type-specific	Non-epithelial
ENSG00000103197	0.37899	MiXcan	Cell-type-specific	Non-epithelial
ENSG00000103199	0.528838	MiXcan	Cell-type-specific	Non-epithelial
ENSG00000103202	0.495622	MiXcan	Cell-type-specific	Non-epithelial
ENSG00000103226	0.00493485	MiXcan	Non-specific	Non-epithelial
ENSG00000103227	0.452806	MiXcan	Cell-type-specific	Non-epithelial
ENSG00000103245	0.670711	MiXcan	Cell-type-specific	Non-epithelial
ENSG00000103248	0.633813	MiXcan	Cell-type-specific	Non-epithelial
ENSG00000103249	-0.0327994	MiXcan	Non-specific	Non-epithelial
ENSG00000103253	0.557535	MiXcan	Cell-type-specific	Non-epithelial
ENSG00000103254	-0.0550286	MiXcan	Cell-type-specific	Non-epithelial
ENSG00000103257	0.579209	MiXcan	Cell-type-specific	Non-epithelial
ENSG00000103260	-0.0727845	MiXcan	Cell-type-specific	Non-epithelial
ENSG00000103264	0.451793	MiXcan	Cell-type-specific	Non-epithelial
ENSG00000103269	0.559434	MiXcan	Cell-type-specific	Non-epithelial
ENSG00000103275	-0.0699655	MiXcan	Cell-type-specific	Non-epithelial
ENSG00000103326	0.0549333	MiXcan	Cell-type-specific	Non-epithelial
ENSG00000103351	0.658981	MiXcan	Non-specific	Non-epithelial
ENSG00000103356	0.676707	MiXcan	Cell-type-specific	Non-epithelial
ENSG00000103381	0.820879	MiXcan	Cell-type-specific	Non-epithelial
ENSG00000103415	0.162735	MiXcan	Cell-type-specific	Non-epithelial
ENSG00000103479	0.323357	MiXcan	Cell-type-specific	Non-epithelial
ENSG00000103485	0.531794	MiXcan	Cell-type-specific	Non-epithelial
ENSG00000103496	0.108422	MiXcan	Cell-type-specific	Non-epithelial
ENSG00000103510	0.358226	MiXcan	Cell-type-specific	Non-epithelial
ENSG00000103528	0.377929	MiXcan	Cell-type-specific	Non-epithelial
ENSG00000103534	0.684189	MiXcan	Cell-type-specific	Non-epithelial
ENSG00000103544	0.874332	MiXcan	Cell-type-specific	Non-epithelial
ENSG00000103549	0.537697	MiXcan	Cell-type-specific	Non-epithelial
ENSG00000103550	0.511476	MiXcan	Cell-type-specific	Non-epithelial
ENSG00000103599	0.291985	MiXcan	Cell-type-specific	Non-epithelial
ENSG00000103642	0.608662	MiXcan	Cell-type-specific	Non-epithelial
ENSG00000103671	0.3588	MiXcan	Cell-type-specific	Non-epithelial
ENSG00000103723	0.488801	MiXcan	Cell-type-specific	Non-epithelial
ENSG00000103811	0.349727	MiXcan	Cell-type-specific	Non-epithelial
ENSG00000103852	0.106891	MiXcan	Non-specific	Non-epithelial
ENSG00000103876	0.802806	MiXcan	Cell-type-specific	Non-epithelial
ENSG00000103932	0.300007	MiXcan	Cell-type-specific	Non-epithelial
ENSG00000103942	0.687976	MiXcan	Cell-type-specific	Non-epithelial
ENSG00000103966	0.417204	MiXcan	Cell-type-specific	Non-epithelial
ENSG00000104059	0.155357	MiXcan	Non-specific	Non-epithelial
ENSG00000104064	0.37101	MiXcan	Cell-type-specific	Non-epithelial
ENSG00000104131	0.324029	MiXcan	Cell-type-specific	Non-epithelial
ENSG00000104213	0.1	MiXcan	Cell-type-specific	Non-epithelial
ENSG00000104219	0.1	MiXcan	Cell-type-specific	Non-epithelial
ENSG00000104231	0.108002	MiXcan	Non-specific	Non-epithelial
ENSG00000104312	0.0550348	MiXcan	Non-specific	Non-epithelial
ENSG00000104313	0.545956	MiXcan	Cell-type-specific	Non-epithelial
ENSG00000104320	0.527875	MiXcan	Cell-type-specific	Non-epithelial
ENSG00000104324	0.795424	MiXcan	Cell-type-specific	Non-epithelial
ENSG00000104361	0.178042	MiXcan	Cell-type-specific	Non-epithelial
ENSG00000104381	0.58639	MiXcan	Cell-type-specific	Non-epithelial
ENSG00000104388	0.905178	MiXcan	Cell-type-specific	Non-epithelial
ENSG00000104442	0.718343	MiXcan	Cell-type-specific	Non-epithelial
ENSG00000104450	0.227159	MiXcan	Cell-type-specific	Non-epithelial
ENSG00000104472	0.593129	MiXcan	Cell-type-specific	Non-epithelial
ENSG00000104497	0.790032	MiXcan	Cell-type-specific	Non-epithelial
ENSG00000104518	0.1	MiXcan	Cell-type-specific	Non-epithelial
ENSG00000104522	0.01	MiXcan	Non-specific	Non-epithelial
ENSG00000104524	0.01	MiXcan	Non-specific	Non-epithelial
ENSG00000104613	0.596113	MiXcan	Cell-type-specific	Non-epithelial
ENSG00000104689	0.0624367	MiXcan	Non-specific	Non-epithelial
ENSG00000104691	0.794415	MiXcan	Cell-type-specific	Non-epithelial
ENSG00000104728	0.711274	MiXcan	Cell-type-specific	Non-epithelial
ENSG00000104731	0.570288	MiXcan	Cell-type-specific	Non-epithelial
ENSG00000104738	0.744251	MiXcan	Cell-type-specific	Non-epithelial
ENSG00000104774	0.373512	MiXcan	Cell-type-specific	Non-epithelial
ENSG00000104804	0.293573	MiXcan	Non-specific	Non-epithelial
ENSG00000104825	0.152385	MiXcan	Cell-type-specific	Non-epithelial
ENSG00000104826	0.595207	MiXcan	Cell-type-specific	Non-epithelial
ENSG00000104835	0.662207	MiXcan	Cell-type-specific	Non-epithelial
ENSG00000104852	0.801257	MiXcan	Cell-type-specific	Non-epithelial
ENSG00000104853	0.29643	MiXcan	Cell-type-specific	Non-epithelial
ENSG00000104870	0.509734	MiXcan	Cell-type-specific	Non-epithelial
ENSG00000104883	0.327951	MiXcan	Cell-type-specific	Non-epithelial
ENSG00000104884	0.683264	MiXcan	Cell-type-specific	Non-epithelial
ENSG00000104886	0.0783064	MiXcan	Cell-type-specific	Non-epithelial
ENSG00000104899	0.457235	MiXcan	Cell-type-specific	Non-epithelial
ENSG00000104901	0.710081	MiXcan	Cell-type-specific	Non-epithelial
ENSG00000104915	0.321307	MiXcan	Cell-type-specific	Non-epithelial
ENSG00000104921	0.641278	MiXcan	Cell-type-specific	Non-epithelial
ENSG00000104936	0.1324	MiXcan	Cell-type-specific	Non-epithelial
ENSG00000104938	0.218479	MiXcan	Non-specific	Non-epithelial
ENSG00000104953	0.793511	MiXcan	Cell-type-specific	Non-epithelial
ENSG00000104960	0.592343	MiXcan	Cell-type-specific	Non-epithelial
ENSG00000104964	0.0372429	MiXcan	Cell-type-specific	Non-epithelial
ENSG00000104969	0.00716138	MiXcan	Cell-type-specific	Epithelial
ENSG00000104969	0.00716138	MiXcan	Cell-type-specific	Non-epithelial
ENSG00000104973	0.516669	MiXcan	Cell-type-specific	Non-epithelial
ENSG00000104980	0.164613	MiXcan	Cell-type-specific	Non-epithelial
ENSG00000104983	0.340797	MiXcan	Cell-type-specific	Non-epithelial
ENSG00000104998	0.327225	MiXcan	Non-specific	Non-epithelial
ENSG00000105072	0.448064	MiXcan	Cell-type-specific	Non-epithelial
ENSG00000105088	0.563701	MiXcan	Cell-type-specific	Non-epithelial
ENSG00000105122	0.519308	MiXcan	Cell-type-specific	Non-epithelial
ENSG00000105136	0.295896	MiXcan	Cell-type-specific	Non-epithelial
ENSG00000105137	0.666048	MiXcan	Cell-type-specific	Non-epithelial
ENSG00000105173	0.113979	MiXcan	Cell-type-specific	Non-epithelial
ENSG00000105185	0.474324	MiXcan	Cell-type-specific	Non-epithelial
ENSG00000105186	0.298075	MiXcan	Cell-type-specific	Non-epithelial
ENSG00000105202	0.204289	MiXcan	Cell-type-specific	Non-epithelial
ENSG00000105223	0.343783	MiXcan	Cell-type-specific	Non-epithelial
ENSG00000105270	0.139595	MiXcan	Cell-type-specific	Epithelial
ENSG00000105270	0.139595	MiXcan	Cell-type-specific	Non-epithelial
ENSG00000105287	0.481654	MiXcan	Cell-type-specific	Non-epithelial
ENSG00000105298	-0.0616843	MiXcan	Non-specific	Non-epithelial
ENSG00000105321	0.54171	MiXcan	Cell-type-specific	Non-epithelial
ENSG00000105325	0.811974	MiXcan	Cell-type-specific	Non-epithelial
ENSG00000105329	0.511758	MiXcan	Cell-type-specific	Non-epithelial
ENSG00000105341	0.0217575	MiXcan	Cell-type-specific	Non-epithelial
ENSG00000105355	0.236197	MiXcan	Cell-type-specific	Non-epithelial
ENSG00000105364	0.0813031	MiXcan	Cell-type-specific	Non-epithelial
ENSG00000105373	0.627341	MiXcan	Cell-type-specific	Epithelial
ENSG00000105373	0.627341	MiXcan	Cell-type-specific	Non-epithelial
ENSG00000105393	0.160281	MiXcan	Cell-type-specific	Non-epithelial
ENSG00000105397	0.318351	MiXcan	Cell-type-specific	Non-epithelial
ENSG00000105404	0.21711	MiXcan	Cell-type-specific	Non-epithelial
ENSG00000105443	0.83541	MiXcan	Cell-type-specific	Non-epithelial
ENSG00000105447	0.20514	MiXcan	Non-specific	Non-epithelial
ENSG00000105479	0.893415	MiXcan	Cell-type-specific	Non-epithelial
ENSG00000105483	0.924281	MiXcan	Cell-type-specific	Non-epithelial
ENSG00000105486	0.995713	MiXcan	Cell-type-specific	Non-epithelial
ENSG00000105497	0.308247	MiXcan	Cell-type-specific	Non-epithelial
ENSG00000105499	0.337776	MiXcan	Cell-type-specific	Non-epithelial
ENSG00000105501	0.340738	MiXcan	Cell-type-specific	Non-epithelial
ENSG00000105518	0.325421	MiXcan	Cell-type-specific	Non-epithelial
ENSG00000105519	0.78804	MiXcan	Cell-type-specific	Non-epithelial
ENSG00000105520	0.424841	MiXcan	Cell-type-specific	Non-epithelial
ENSG00000105523	0.86351	MiXcan	Cell-type-specific	Non-epithelial
ENSG00000105556	0.0622093	MiXcan	Cell-type-specific	Non-epithelial
ENSG00000105568	-0.00943141	MiXcan	Cell-type-specific	Non-epithelial
ENSG00000105576	0.336661	MiXcan	Cell-type-specific	Non-epithelial
ENSG00000105607	0.176253	MiXcan	Cell-type-specific	Non-epithelial
ENSG00000105613	0.86616	MiXcan	Cell-type-specific	Non-epithelial
ENSG00000105643	-0.0541326	MiXcan	Cell-type-specific	Non-epithelial
ENSG00000105668	0.214205	MiXcan	Non-specific	Non-epithelial
ENSG00000105669	-0.0870576	MiXcan	Non-specific	Non-epithelial
ENSG00000105695	0.619169	MiXcan	Non-specific	Non-epithelial
ENSG00000105699	0.96642	MiXcan	Cell-type-specific	Epithelial
ENSG00000105708	0.15688	MiXcan	Cell-type-specific	Non-epithelial
ENSG00000105738	0.889858	MiXcan	Cell-type-specific	Epithelial
ENSG00000105738	0.889858	MiXcan	Cell-type-specific	Non-epithelial
ENSG00000105750	0.21396	MiXcan	Cell-type-specific	Non-epithelial
ENSG00000105755	0.553498	MiXcan	Cell-type-specific	Epithelial
ENSG00000105771	0.764935	MiXcan	Cell-type-specific	Non-epithelial
ENSG00000105793	0.0827465	MiXcan	Cell-type-specific	Non-epithelial
ENSG00000105808	0.0169278	MiXcan	Non-specific	Non-epithelial
ENSG00000105849	0.0263265	MiXcan	Cell-type-specific	Non-epithelial
ENSG00000105854	0.164405	MiXcan	Cell-type-specific	Non-epithelial
ENSG00000105856	-0.463334	MiXcan	Cell-type-specific	Non-epithelial
ENSG00000105880	0.104582	MiXcan	Cell-type-specific	Non-epithelial
ENSG00000105889	0.806824	MiXcan	Cell-type-specific	Non-epithelial
ENSG00000105894	0.641369	MiXcan	Cell-type-specific	Non-epithelial
ENSG00000105928	0.269368	MiXcan	Non-specific	Non-epithelial
ENSG00000105948	0.0808001	MiXcan	Non-specific	Non-epithelial
ENSG00000105953	0.1	MiXcan	Cell-type-specific	Non-epithelial
ENSG00000105963	-0.0727145	MiXcan	Non-specific	Non-epithelial
ENSG00000105976	0.224877	MiXcan	Cell-type-specific	Non-epithelial
ENSG00000105982	0.50579	MiXcan	Cell-type-specific	Non-epithelial
ENSG00000105989	-0.0740194	MiXcan	Non-specific	Non-epithelial
ENSG00000106003	-0.152926	MiXcan	Non-specific	Non-epithelial
ENSG00000106004	0.22585	MiXcan	Cell-type-specific	Non-epithelial
ENSG00000106006	-0.192603	MiXcan	Non-specific	Non-epithelial
ENSG00000106009	0.0112502	MiXcan	Non-specific	Non-epithelial
ENSG00000106049	0.8181	MiXcan	Cell-type-specific	Non-epithelial
ENSG00000106066	0.436331	MiXcan	Cell-type-specific	Non-epithelial
ENSG00000106077	0.924872	MiXcan	Cell-type-specific	Non-epithelial
ENSG00000106086	-0.152729	MiXcan	Cell-type-specific	Non-epithelial
ENSG00000106100	0.598081	MiXcan	Cell-type-specific	Non-epithelial
ENSG00000106105	0.510342	MiXcan	Cell-type-specific	Non-epithelial
ENSG00000106113	0.761224	MiXcan	Cell-type-specific	Non-epithelial
ENSG00000106125	0.0860586	MiXcan	Cell-type-specific	Non-epithelial
ENSG00000106153	0.1	MiXcan	Cell-type-specific	Non-epithelial
ENSG00000106178	0.332674	MiXcan	Cell-type-specific	Non-epithelial
ENSG00000106236	0.22467	MiXcan	Cell-type-specific	Non-epithelial
ENSG00000106263	-0.144566	MiXcan	Cell-type-specific	Non-epithelial
ENSG00000106290	0.190616	MiXcan	Cell-type-specific	Non-epithelial
ENSG00000106327	0.245033	MiXcan	Non-specific	Non-epithelial
ENSG00000106348	0.56123	MiXcan	Cell-type-specific	Non-epithelial
ENSG00000106367	0.0376764	MiXcan	Non-specific	Epithelial
ENSG00000106392	0.342545	MiXcan	Cell-type-specific	Non-epithelial
ENSG00000106399	0.185245	MiXcan	Cell-type-specific	Non-epithelial
ENSG00000106404	0.258554	MiXcan	Cell-type-specific	Non-epithelial
ENSG00000106415	-0.209869	MiXcan	Cell-type-specific	Non-epithelial
ENSG00000106443	0.152964	MiXcan	Non-specific	Non-epithelial
ENSG00000106460	0.342508	MiXcan	Cell-type-specific	Non-epithelial
ENSG00000106484	0.782519	MiXcan	Cell-type-specific	Non-epithelial
ENSG00000106526	0.786881	MiXcan	Cell-type-specific	Non-epithelial
ENSG00000106536	0.806077	MiXcan	Cell-type-specific	Non-epithelial
ENSG00000106537	-0.0751095	MiXcan	Cell-type-specific	Non-epithelial
ENSG00000106538	0.695758	MiXcan	Cell-type-specific	Non-epithelial
ENSG00000106560	0.411794	MiXcan	Cell-type-specific	Non-epithelial
ENSG00000106565	0.010083	MiXcan	Cell-type-specific	Non-epithelial
ENSG00000106603	0.0364697	MiXcan	Cell-type-specific	Non-epithelial
ENSG00000106605	0.447917	MiXcan	Cell-type-specific	Non-epithelial
ENSG00000106615	0.541159	MiXcan	Cell-type-specific	Non-epithelial
ENSG00000106624	0.438554	MiXcan	Cell-type-specific	Non-epithelial
ENSG00000106633	0.139631	MiXcan	Non-specific	Non-epithelial
ENSG00000106638	0.145202	MiXcan	Cell-type-specific	Non-epithelial
ENSG00000106686	0.719373	MiXcan	Cell-type-specific	Non-epithelial
ENSG00000106692	0.0978323	MiXcan	Non-specific	Non-epithelial
ENSG00000106733	0.461879	MiXcan	Cell-type-specific	Non-epithelial
ENSG00000106771	0.876908	MiXcan	Cell-type-specific	Non-epithelial
ENSG00000106780	0.21145	MiXcan	Cell-type-specific	Non-epithelial
ENSG00000106804	0.0857593	MiXcan	Cell-type-specific	Non-epithelial
ENSG00000106823	0.877758	MiXcan	Cell-type-specific	Non-epithelial
ENSG00000106853	0.170364	MiXcan	Non-specific	Non-epithelial
ENSG00000106868	0.495129	MiXcan	Cell-type-specific	Non-epithelial
ENSG00000106952	0.446336	MiXcan	Cell-type-specific	Non-epithelial
ENSG00000106976	0.08116	MiXcan	Non-specific	Non-epithelial
ENSG00000107020	0.469667	MiXcan	Cell-type-specific	Non-epithelial
ENSG00000107021	0.530217	MiXcan	Cell-type-specific	Non-epithelial
ENSG00000107099	0.353061	MiXcan	Cell-type-specific	Non-epithelial
ENSG00000107105	0.265459	MiXcan	Non-specific	Non-epithelial
ENSG00000107186	0.744682	MiXcan	Cell-type-specific	Non-epithelial
ENSG00000107242	0.426961	MiXcan	Cell-type-specific	Non-epithelial
ENSG00000107281	0.1	MiXcan	Cell-type-specific	Non-epithelial
ENSG00000107443	0.0240507	MiXcan	Cell-type-specific	Non-epithelial
ENSG00000107518	0.492156	MiXcan	Cell-type-specific	Non-epithelial
ENSG00000107521	0.436597	MiXcan	Cell-type-specific	Non-epithelial
ENSG00000107537	0.620424	MiXcan	Cell-type-specific	Non-epithelial
ENSG00000107554	0.207324	MiXcan	Cell-type-specific	Non-epithelial
ENSG00000107566	0.346563	MiXcan	Cell-type-specific	Non-epithelial
ENSG00000107611	0.200814	MiXcan	Cell-type-specific	Non-epithelial
ENSG00000107614	0.575341	MiXcan	Cell-type-specific	Non-epithelial
ENSG00000107669	0.549233	MiXcan	Cell-type-specific	Non-epithelial
ENSG00000107679	0.2986	MiXcan	Cell-type-specific	Non-epithelial
ENSG00000107742	0.270325	MiXcan	Cell-type-specific	Non-epithelial
ENSG00000107745	0.710853	MiXcan	Cell-type-specific	Non-epithelial
ENSG00000107758	1.02407	MiXcan	Cell-type-specific	Non-epithelial
ENSG00000107771	0.787152	MiXcan	Cell-type-specific	Non-epithelial
ENSG00000107779	0.331729	MiXcan	Cell-type-specific	Non-epithelial
ENSG00000107798	0.765702	MiXcan	Cell-type-specific	Non-epithelial
ENSG00000107816	0.143822	MiXcan	Cell-type-specific	Non-epithelial
ENSG00000107819	0.259373	MiXcan	Cell-type-specific	Non-epithelial
ENSG00000107831	0.476402	MiXcan	Cell-type-specific	Non-epithelial
ENSG00000107854	0.0698298	MiXcan	Cell-type-specific	Non-epithelial
ENSG00000107937	0.104342	MiXcan	Cell-type-specific	Non-epithelial
ENSG00000107959	0.707026	MiXcan	Cell-type-specific	Non-epithelial
ENSG00000107968	0.082709	MiXcan	Non-specific	Non-epithelial
ENSG00000107984	0.174161	MiXcan	Cell-type-specific	Non-epithelial
ENSG00000108061	0.663724	MiXcan	Cell-type-specific	Non-epithelial
ENSG00000108064	0.353561	MiXcan	Cell-type-specific	Non-epithelial
ENSG00000108107	-0.103826	MiXcan	Cell-type-specific	Non-epithelial
ENSG00000108187	0.443713	MiXcan	Cell-type-specific	Non-epithelial
ENSG00000108239	0.708274	MiXcan	Cell-type-specific	Non-epithelial
ENSG00000108306	-0.209697	MiXcan	Cell-type-specific	Non-epithelial
ENSG00000108349	0.358661	MiXcan	Cell-type-specific	Non-epithelial
ENSG00000108352	0.507244	MiXcan	Cell-type-specific	Non-epithelial
ENSG00000108370	0.832648	MiXcan	Cell-type-specific	Non-epithelial
ENSG00000108379	0.498062	MiXcan	Cell-type-specific	Non-epithelial
ENSG00000108384	0.24675	MiXcan	Cell-type-specific	Non-epithelial
ENSG00000108395	0.369541	MiXcan	Cell-type-specific	Non-epithelial
ENSG00000108406	-0.0674848	MiXcan	Non-specific	Non-epithelial
ENSG00000108433	0.524886	MiXcan	Cell-type-specific	Non-epithelial
ENSG00000108439	0.612481	MiXcan	Cell-type-specific	Non-epithelial
ENSG00000108448	0.418412	MiXcan	Cell-type-specific	Non-epithelial
ENSG00000108465	0.83408	MiXcan	Cell-type-specific	Non-epithelial
ENSG00000108469	0.774775	MiXcan	Cell-type-specific	Non-epithelial
ENSG00000108474	0.329913	MiXcan	Cell-type-specific	Non-epithelial
ENSG00000108510	0.412479	MiXcan	Cell-type-specific	Non-epithelial
ENSG00000108523	0.05488	MiXcan	Non-specific	Non-epithelial
ENSG00000108528	0.263563	MiXcan	Cell-type-specific	Non-epithelial
ENSG00000108556	0.525445	MiXcan	Non-specific	Non-epithelial
ENSG00000108576	0.511643	MiXcan	Cell-type-specific	Non-epithelial
ENSG00000108587	0.338054	MiXcan	Cell-type-specific	Non-epithelial
ENSG00000108591	0.0319024	MiXcan	Cell-type-specific	Non-epithelial
ENSG00000108592	0.330102	MiXcan	Cell-type-specific	Non-epithelial
ENSG00000108602	0.170784	MiXcan	Non-specific	Non-epithelial
ENSG00000108622	0.795566	MiXcan	Cell-type-specific	Non-epithelial
ENSG00000108641	0.866193	MiXcan	Cell-type-specific	Non-epithelial
ENSG00000108654	0.12728	MiXcan	Cell-type-specific	Non-epithelial
ENSG00000108771	0.43689	MiXcan	Cell-type-specific	Non-epithelial
ENSG00000108774	0.41487	MiXcan	Cell-type-specific	Non-epithelial
ENSG00000108784	0.521567	MiXcan	Cell-type-specific	Non-epithelial
ENSG00000108786	0.410117	MiXcan	Cell-type-specific	Non-epithelial
ENSG00000108797	0.68297	MiXcan	Cell-type-specific	Non-epithelial
ENSG00000108798	0.111906	MiXcan	Cell-type-specific	Non-epithelial
ENSG00000108813	0.175176	MiXcan	Non-specific	Non-epithelial
ENSG00000108823	0.348303	MiXcan	Cell-type-specific	Non-epithelial
ENSG00000108828	0.715359	MiXcan	Cell-type-specific	Non-epithelial
ENSG00000108830	0.479805	MiXcan	Cell-type-specific	Non-epithelial
ENSG00000108839	0.476672	MiXcan	Cell-type-specific	Non-epithelial
ENSG00000108852	0.813913	MiXcan	Cell-type-specific	Non-epithelial
ENSG00000108924	0.0248022	MiXcan	Cell-type-specific	Non-epithelial
ENSG00000108947	0.98291	MiXcan	Cell-type-specific	Non-epithelial
ENSG00000108953	0.46428	MiXcan	Cell-type-specific	Non-epithelial
ENSG00000108963	0.77507	MiXcan	Cell-type-specific	Non-epithelial
ENSG00000109016	0.467548	MiXcan	Cell-type-specific	Non-epithelial
ENSG00000109047	-0.152407	MiXcan	Non-specific	Non-epithelial
ENSG00000109063	0.445931	MiXcan	Cell-type-specific	Non-epithelial
ENSG00000109084	0.620871	MiXcan	Cell-type-specific	Non-epithelial
ENSG00000109101	0.890098	MiXcan	Cell-type-specific	Non-epithelial
ENSG00000109113	0.212533	MiXcan	Cell-type-specific	Non-epithelial
ENSG00000109163	0.469611	MiXcan	Cell-type-specific	Non-epithelial
ENSG00000109180	0.456953	MiXcan	Cell-type-specific	Non-epithelial
ENSG00000109184	0.0689481	MiXcan	Cell-type-specific	Non-epithelial
ENSG00000109265	0.590727	MiXcan	Cell-type-specific	Non-epithelial
ENSG00000109320	0.146345	MiXcan	Cell-type-specific	Non-epithelial
ENSG00000109323	0.254065	MiXcan	Cell-type-specific	Non-epithelial
ENSG00000109332	0.685037	MiXcan	Cell-type-specific	Non-epithelial
ENSG00000109390	0.134255	MiXcan	Non-specific	Non-epithelial
ENSG00000109445	0.458427	MiXcan	Cell-type-specific	Non-epithelial
ENSG00000109472	0.328718	MiXcan	Non-specific	Non-epithelial
ENSG00000109501	0.717663	MiXcan	Cell-type-specific	Non-epithelial
ENSG00000109576	0.248883	MiXcan	Non-specific	Non-epithelial
ENSG00000109610	0.766207	MiXcan	Cell-type-specific	Non-epithelial
ENSG00000109654	0.513936	MiXcan	Cell-type-specific	Non-epithelial
ENSG00000109667	0.812346	MiXcan	Cell-type-specific	Non-epithelial
ENSG00000109670	-0.141589	MiXcan	Cell-type-specific	Non-epithelial
ENSG00000109689	0.0766195	MiXcan	Non-specific	Non-epithelial
ENSG00000109756	0.621445	MiXcan	Cell-type-specific	Non-epithelial
ENSG00000109771	0.497655	MiXcan	Cell-type-specific	Non-epithelial
ENSG00000109775	0.76777	MiXcan	Cell-type-specific	Non-epithelial
ENSG00000109790	0.845912	MiXcan	Cell-type-specific	Non-epithelial
ENSG00000109794	0.919568	MiXcan	Cell-type-specific	Non-epithelial
ENSG00000109814	0.00838342	MiXcan	Cell-type-specific	Non-epithelial
ENSG00000109832	0.389067	MiXcan	Non-specific	Non-epithelial
ENSG00000109854	0.342899	MiXcan	Cell-type-specific	Non-epithelial
ENSG00000109861	0.77981	MiXcan	Cell-type-specific	Non-epithelial
ENSG00000109911	0.380502	MiXcan	Cell-type-specific	Non-epithelial
ENSG00000109919	0.672294	MiXcan	Cell-type-specific	Non-epithelial
ENSG00000109956	0.451661	MiXcan	Cell-type-specific	Non-epithelial
ENSG00000110025	0.399747	MiXcan	Cell-type-specific	Non-epithelial
ENSG00000110042	0.73087	MiXcan	Cell-type-specific	Non-epithelial
ENSG00000110057	0.159956	MiXcan	Cell-type-specific	Non-epithelial
ENSG00000110060	0.164192	MiXcan	Cell-type-specific	Non-epithelial
ENSG00000110063	0.0645683	MiXcan	Non-specific	Non-epithelial
ENSG00000110074	0.563989	MiXcan	Cell-type-specific	Non-epithelial
ENSG00000110076	0.564935	MiXcan	Cell-type-specific	Non-epithelial
ENSG00000110079	0.769641	MiXcan	Cell-type-specific	Non-epithelial
ENSG00000110092	0.298876	MiXcan	Cell-type-specific	Non-epithelial
ENSG00000110104	-0.11654	MiXcan	Cell-type-specific	Non-epithelial
ENSG00000110172	0.198636	MiXcan	Cell-type-specific	Non-epithelial
ENSG00000110203	-0.023706	MiXcan	Non-specific	Non-epithelial
ENSG00000110274	0.806256	MiXcan	Cell-type-specific	Non-epithelial
ENSG00000110321	0.791021	MiXcan	Cell-type-specific	Non-epithelial
ENSG00000110328	0.406044	MiXcan	Cell-type-specific	Non-epithelial
ENSG00000110427	0.481501	MiXcan	Cell-type-specific	Non-epithelial
ENSG00000110455	0.666469	MiXcan	Cell-type-specific	Non-epithelial
ENSG00000110492	0.883795	MiXcan	Cell-type-specific	Non-epithelial
ENSG00000110514	0.427142	MiXcan	Cell-type-specific	Non-epithelial
ENSG00000110619	0.589398	MiXcan	Cell-type-specific	Non-epithelial
ENSG00000110628	0.627845	MiXcan	Cell-type-specific	Non-epithelial
ENSG00000110660	0.220368	MiXcan	Cell-type-specific	Epithelial
ENSG00000110665	0.365552	MiXcan	Cell-type-specific	Non-epithelial
ENSG00000110675	-0.105596	MiXcan	Non-specific	Non-epithelial
ENSG00000110700	0.177473	MiXcan	Cell-type-specific	Non-epithelial
ENSG00000110711	0.145941	MiXcan	Cell-type-specific	Non-epithelial
ENSG00000110719	0.0530712	MiXcan	Cell-type-specific	Non-epithelial
ENSG00000110768	0.674575	MiXcan	Cell-type-specific	Non-epithelial
ENSG00000110786	0.660232	MiXcan	Cell-type-specific	Non-epithelial
ENSG00000110841	0.397278	MiXcan	Cell-type-specific	Non-epithelial
ENSG00000110851	0.484397	MiXcan	Cell-type-specific	Non-epithelial
ENSG00000110852	0.774161	MiXcan	Cell-type-specific	Non-epithelial
ENSG00000110871	0.30948	MiXcan	Cell-type-specific	Non-epithelial
ENSG00000110888	0.0510267	MiXcan	Cell-type-specific	Non-epithelial
ENSG00000110906	0.662516	MiXcan	Cell-type-specific	Non-epithelial
ENSG00000110921	0.48516	MiXcan	Cell-type-specific	Non-epithelial
ENSG00000110931	0.709397	MiXcan	Cell-type-specific	Non-epithelial
ENSG00000110944	0.658294	MiXcan	Cell-type-specific	Non-epithelial
ENSG00000111077	0.845761	MiXcan	Cell-type-specific	Non-epithelial
ENSG00000111215	0.0157386	MiXcan	Cell-type-specific	Non-epithelial
ENSG00000111224	0.0886145	MiXcan	Non-specific	Non-epithelial
ENSG00000111237	0.749041	MiXcan	Cell-type-specific	Non-epithelial
ENSG00000111254	0.740005	MiXcan	Cell-type-specific	Non-epithelial
ENSG00000111262	0.0580746	MiXcan	Cell-type-specific	Non-epithelial
ENSG00000111321	0.259681	MiXcan	Cell-type-specific	Non-epithelial
ENSG00000111328	0.592093	MiXcan	Cell-type-specific	Non-epithelial
ENSG00000111348	0.0162213	MiXcan	Cell-type-specific	Non-epithelial
ENSG00000111364	0.495374	MiXcan	Non-specific	Non-epithelial
ENSG00000111445	0.644885	MiXcan	Cell-type-specific	Non-epithelial
ENSG00000111450	0.957507	MiXcan	Cell-type-specific	Non-epithelial
ENSG00000111530	0.133325	MiXcan	Cell-type-specific	Non-epithelial
ENSG00000111554	0.111265	MiXcan	Non-specific	Non-epithelial
ENSG00000111581	0.317935	MiXcan	Cell-type-specific	Non-epithelial
ENSG00000111615	0.123957	MiXcan	Cell-type-specific	Non-epithelial
ENSG00000111639	0.272945	MiXcan	Cell-type-specific	Non-epithelial
ENSG00000111664	0.688271	MiXcan	Cell-type-specific	Non-epithelial
ENSG00000111665	0.582426	MiXcan	Cell-type-specific	Non-epithelial
ENSG00000111666	0.333076	MiXcan	Cell-type-specific	Non-epithelial
ENSG00000111676	-0.0289073	MiXcan	Cell-type-specific	Non-epithelial
ENSG00000111678	0.188047	MiXcan	Non-specific	Non-epithelial
ENSG00000111684	-0.0794583	MiXcan	Cell-type-specific	Non-epithelial
ENSG00000111696	0.250061	MiXcan	Cell-type-specific	Non-epithelial
ENSG00000111707	0.690791	MiXcan	Cell-type-specific	Non-epithelial
ENSG00000111731	0.258167	MiXcan	Cell-type-specific	Non-epithelial
ENSG00000111752	0.328716	MiXcan	Cell-type-specific	Non-epithelial
ENSG00000111801	-0.271188	MiXcan	Cell-type-specific	Non-epithelial
ENSG00000111802	0.0783115	MiXcan	Cell-type-specific	Non-epithelial
ENSG00000111832	0.809336	MiXcan	Cell-type-specific	Non-epithelial
ENSG00000111834	0.27289	MiXcan	Cell-type-specific	Non-epithelial
ENSG00000111843	0.346279	MiXcan	Cell-type-specific	Non-epithelial
ENSG00000111850	0.173566	MiXcan	Non-specific	Non-epithelial
ENSG00000111877	0.248977	MiXcan	Cell-type-specific	Non-epithelial
ENSG00000111879	0.083118	MiXcan	Cell-type-specific	Non-epithelial
ENSG00000111880	0.526788	MiXcan	Cell-type-specific	Non-epithelial
ENSG00000111886	0.191499	MiXcan	Non-specific	Non-epithelial
ENSG00000111906	0.456523	MiXcan	Cell-type-specific	Non-epithelial
ENSG00000111907	0.543937	MiXcan	Cell-type-specific	Non-epithelial
ENSG00000111962	0.745065	MiXcan	Cell-type-specific	Non-epithelial
ENSG00000111981	0.231321	MiXcan	Cell-type-specific	Non-epithelial
ENSG00000112031	0.894707	MiXcan	Cell-type-specific	Non-epithelial
ENSG00000112039	0.116994	MiXcan	Cell-type-specific	Non-epithelial
ENSG00000112053	0.369389	MiXcan	Non-specific	Non-epithelial
ENSG00000112110	0.0202235	MiXcan	Cell-type-specific	Non-epithelial
ENSG00000112130	0.364332	MiXcan	Cell-type-specific	Non-epithelial
ENSG00000112139	0.425589	MiXcan	Cell-type-specific	Non-epithelial
ENSG00000112149	-0.128248	MiXcan	Cell-type-specific	Non-epithelial
ENSG00000112159	0.220101	MiXcan	Cell-type-specific	Non-epithelial
ENSG00000112218	0.45164	MiXcan	Cell-type-specific	Non-epithelial
ENSG00000112234	-0.0216615	MiXcan	Cell-type-specific	Non-epithelial
ENSG00000112237	0.205508	MiXcan	Cell-type-specific	Non-epithelial
ENSG00000112276	0.688581	MiXcan	Cell-type-specific	Non-epithelial
ENSG00000112290	0.121822	MiXcan	Non-specific	Non-epithelial
ENSG00000112293	0.577746	MiXcan	Cell-type-specific	Non-epithelial
ENSG00000112294	0.642637	MiXcan	Cell-type-specific	Non-epithelial
ENSG00000112297	0.288108	MiXcan	Cell-type-specific	Non-epithelial
ENSG00000112299	0.21473	MiXcan	Non-specific	Non-epithelial
ENSG00000112303	0.681369	MiXcan	Cell-type-specific	Non-epithelial
ENSG00000112308	0.642459	MiXcan	Cell-type-specific	Non-epithelial
ENSG00000112309	0.153708	MiXcan	Non-specific	Non-epithelial
ENSG00000112339	0.792093	MiXcan	Cell-type-specific	Non-epithelial
ENSG00000112343	0.241706	MiXcan	Cell-type-specific	Non-epithelial
ENSG00000112357	0.611966	MiXcan	Cell-type-specific	Non-epithelial
ENSG00000112365	0.220056	MiXcan	Cell-type-specific	Non-epithelial
ENSG00000112378	0.802876	MiXcan	Cell-type-specific	Non-epithelial
ENSG00000112419	0.980134	MiXcan	Cell-type-specific	Non-epithelial
ENSG00000112486	0.649257	MiXcan	Cell-type-specific	Non-epithelial
ENSG00000112530	0.792515	MiXcan	Cell-type-specific	Non-epithelial
ENSG00000112584	0.0396594	MiXcan	Non-specific	Non-epithelial
ENSG00000112592	-0.0367027	MiXcan	Non-specific	Non-epithelial
ENSG00000112619	0.115827	MiXcan	Non-specific	Non-epithelial
ENSG00000112667	0.0803196	MiXcan	Cell-type-specific	Non-epithelial
ENSG00000112679	0.939117	MiXcan	Cell-type-specific	Non-epithelial
ENSG00000112685	0.212082	MiXcan	Cell-type-specific	Non-epithelial
ENSG00000112699	0.768215	MiXcan	Cell-type-specific	Non-epithelial
ENSG00000112701	0.0917648	MiXcan	Cell-type-specific	Non-epithelial
ENSG00000112761	0.426281	MiXcan	Cell-type-specific	Non-epithelial
ENSG00000112763	0.246202	MiXcan	Cell-type-specific	Non-epithelial
ENSG00000112787	0.544679	MiXcan	Cell-type-specific	Non-epithelial
ENSG00000112799	0.0850975	MiXcan	Non-specific	Non-epithelial
ENSG00000112812	0.85323	MiXcan	Cell-type-specific	Non-epithelial
ENSG00000112874	0.193193	MiXcan	Cell-type-specific	Non-epithelial
ENSG00000112877	0.884007	MiXcan	Cell-type-specific	Non-epithelial
ENSG00000112936	0.610257	MiXcan	Cell-type-specific	Non-epithelial
ENSG00000112977	0.554095	MiXcan	Cell-type-specific	Non-epithelial
ENSG00000112981	0.719572	MiXcan	Cell-type-specific	Non-epithelial
ENSG00000112983	0.686896	MiXcan	Cell-type-specific	Non-epithelial
ENSG00000112992	0.991549	MiXcan	Cell-type-specific	Non-epithelial
ENSG00000112996	0.04106	MiXcan	Non-specific	Non-epithelial
ENSG00000113068	0.69389	MiXcan	Cell-type-specific	Non-epithelial
ENSG00000113119	-0.101289	MiXcan	Cell-type-specific	Non-epithelial
ENSG00000113140	0.923205	MiXcan	Cell-type-specific	Non-epithelial
ENSG00000113141	0.219507	MiXcan	Cell-type-specific	Non-epithelial
ENSG00000113161	0.634166	MiXcan	Cell-type-specific	Non-epithelial
ENSG00000113205	0.0926543	MiXcan	Non-specific	Non-epithelial
ENSG00000113209	-0.173914	MiXcan	Non-specific	Non-epithelial
ENSG00000113240	0.219313	MiXcan	Cell-type-specific	Non-epithelial
ENSG00000113248	0.806886	MiXcan	Cell-type-specific	Non-epithelial
ENSG00000113249	0.270679	MiXcan	Cell-type-specific	Non-epithelial
ENSG00000113269	0.861331	MiXcan	Cell-type-specific	Non-epithelial
ENSG00000113273	0.737005	MiXcan	Cell-type-specific	Non-epithelial
ENSG00000113282	0.197251	MiXcan	Non-specific	Non-epithelial
ENSG00000113296	0.755306	MiXcan	Cell-type-specific	Non-epithelial
ENSG00000113303	0.512512	MiXcan	Cell-type-specific	Non-epithelial
ENSG00000113318	0.564658	MiXcan	Cell-type-specific	Non-epithelial
ENSG00000113360	0.0304773	MiXcan	Cell-type-specific	Non-epithelial
ENSG00000113361	0.707676	MiXcan	Cell-type-specific	Non-epithelial
ENSG00000113441	0.885324	MiXcan	Cell-type-specific	Non-epithelial
ENSG00000113504	0.515055	MiXcan	Cell-type-specific	Non-epithelial
ENSG00000113593	0.256333	MiXcan	Cell-type-specific	Non-epithelial
ENSG00000113595	0.0015143	MiXcan	Cell-type-specific	Non-epithelial
ENSG00000113597	0.397655	MiXcan	Cell-type-specific	Non-epithelial
ENSG00000113621	0.164172	MiXcan	Cell-type-specific	Non-epithelial
ENSG00000113643	0.28666	MiXcan	Cell-type-specific	Non-epithelial
ENSG00000113658	0.436247	MiXcan	Cell-type-specific	Non-epithelial
ENSG00000113716	0.379333	MiXcan	Cell-type-specific	Non-epithelial
ENSG00000113734	0.365831	MiXcan	Cell-type-specific	Non-epithelial
ENSG00000113812	0.509822	MiXcan	Cell-type-specific	Non-epithelial
ENSG00000113946	0.514063	MiXcan	Cell-type-specific	Non-epithelial
ENSG00000113971	0.290673	MiXcan	Non-specific	Non-epithelial
ENSG00000114021	0.356956	MiXcan	Cell-type-specific	Non-epithelial
ENSG00000114023	0.344597	MiXcan	Cell-type-specific	Non-epithelial
ENSG00000114054	0.255302	MiXcan	Cell-type-specific	Non-epithelial
ENSG00000114062	0.0653668	MiXcan	Non-specific	Non-epithelial
ENSG00000114115	0.778594	MiXcan	Cell-type-specific	Non-epithelial
ENSG00000114124	0.305327	MiXcan	Non-specific	Non-epithelial
ENSG00000114125	0.00017141	MiXcan	Non-specific	Non-epithelial
ENSG00000114200	-0.143333	MiXcan	Cell-type-specific	Non-epithelial
ENSG00000114268	0.814695	MiXcan	Cell-type-specific	Non-epithelial
ENSG00000114378	0.784215	MiXcan	Cell-type-specific	Non-epithelial
ENSG00000114395	0.136218	MiXcan	Non-specific	Non-epithelial
ENSG00000114405	0.586004	MiXcan	Cell-type-specific	Non-epithelial
ENSG00000114423	0.769027	MiXcan	Cell-type-specific	Non-epithelial
ENSG00000114450	0.466776	MiXcan	Cell-type-specific	Non-epithelial
ENSG00000114473	0.129169	MiXcan	Cell-type-specific	Non-epithelial
ENSG00000114491	0.0312002	MiXcan	Cell-type-specific	Non-epithelial
ENSG00000114544	0.480827	MiXcan	Cell-type-specific	Non-epithelial
ENSG00000114554	0.144599	MiXcan	Cell-type-specific	Non-epithelial
ENSG00000114650	-0.0418482	MiXcan	Non-specific	Non-epithelial
ENSG00000114656	0.01	MiXcan	Non-specific	Non-epithelial
ENSG00000114670	0.463942	MiXcan	Cell-type-specific	Non-epithelial
ENSG00000114698	0.898406	MiXcan	Cell-type-specific	Non-epithelial
ENSG00000114738	0.0171119	MiXcan	Cell-type-specific	Non-epithelial
ENSG00000114742	-0.206976	MiXcan	Cell-type-specific	Non-epithelial
ENSG00000114744	0.281367	MiXcan	Cell-type-specific	Non-epithelial
ENSG00000114745	0.101822	MiXcan	Cell-type-specific	Non-epithelial
ENSG00000114771	0.782719	MiXcan	Cell-type-specific	Non-epithelial
ENSG00000114790	0.345846	MiXcan	Cell-type-specific	Non-epithelial
ENSG00000114841	-0.0954711	MiXcan	Non-specific	Non-epithelial
ENSG00000114857	0.164856	MiXcan	Cell-type-specific	Non-epithelial
ENSG00000114859	0.779232	MiXcan	Cell-type-specific	Non-epithelial
ENSG00000114904	0.257426	MiXcan	Cell-type-specific	Non-epithelial
ENSG00000114988	0.147321	MiXcan	Cell-type-specific	Non-epithelial
ENSG00000115020	0.773335	MiXcan	Cell-type-specific	Non-epithelial
ENSG00000115053	-0.104215	MiXcan	Cell-type-specific	Non-epithelial
ENSG00000115073	0.0644435	MiXcan	Non-specific	Non-epithelial
ENSG00000115084	0.318075	MiXcan	Cell-type-specific	Non-epithelial
ENSG00000115085	0.449296	MiXcan	Cell-type-specific	Non-epithelial
ENSG00000115107	0.691243	MiXcan	Cell-type-specific	Non-epithelial
ENSG00000115128	0.0246535	MiXcan	Cell-type-specific	Non-epithelial
ENSG00000115129	-0.118621	MiXcan	Non-specific	Non-epithelial
ENSG00000115138	0.361599	MiXcan	Cell-type-specific	Non-epithelial
ENSG00000115145	0.000152893	MiXcan	Non-specific	Non-epithelial
ENSG00000115163	0.361227	MiXcan	Cell-type-specific	Non-epithelial
ENSG00000115216	0.379225	MiXcan	Cell-type-specific	Non-epithelial
ENSG00000115221	0.657279	MiXcan	Cell-type-specific	Epithelial
ENSG00000115239	0.288484	MiXcan	Cell-type-specific	Non-epithelial
ENSG00000115252	0.770964	MiXcan	Cell-type-specific	Non-epithelial
ENSG00000115274	0.811437	MiXcan	Cell-type-specific	Non-epithelial
ENSG00000115275	0.69138	MiXcan	Cell-type-specific	Non-epithelial
ENSG00000115306	0.920256	MiXcan	Cell-type-specific	Non-epithelial
ENSG00000115310	0.97883	MiXcan	Cell-type-specific	Non-epithelial
ENSG00000115339	0.803435	MiXcan	Cell-type-specific	Non-epithelial
ENSG00000115350	0.539211	MiXcan	Cell-type-specific	Non-epithelial
ENSG00000115364	0.394343	MiXcan	Cell-type-specific	Non-epithelial
ENSG00000115365	0.47809	MiXcan	Cell-type-specific	Non-epithelial
ENSG00000115368	0.169618	MiXcan	Cell-type-specific	Non-epithelial
ENSG00000115415	0.659535	MiXcan	Cell-type-specific	Non-epithelial
ENSG00000115419	0.630012	MiXcan	Cell-type-specific	Non-epithelial
ENSG00000115423	0.372632	MiXcan	Cell-type-specific	Non-epithelial
ENSG00000115461	0.795368	MiXcan	Cell-type-specific	Non-epithelial
ENSG00000115468	0.79693	MiXcan	Cell-type-specific	Non-epithelial
ENSG00000115486	0.638714	MiXcan	Cell-type-specific	Non-epithelial
ENSG00000115523	0.309791	MiXcan	Cell-type-specific	Non-epithelial
ENSG00000115524	0.0203065	MiXcan	Cell-type-specific	Non-epithelial
ENSG00000115561	0.78821	MiXcan	Cell-type-specific	Non-epithelial
ENSG00000115593	0.63561	MiXcan	Cell-type-specific	Non-epithelial
ENSG00000115607	0.142371	MiXcan	Cell-type-specific	Non-epithelial
ENSG00000115652	0.461111	MiXcan	Cell-type-specific	Non-epithelial
ENSG00000115677	0.1	MiXcan	Cell-type-specific	Non-epithelial
ENSG00000115687	0.1	MiXcan	Cell-type-specific	Non-epithelial
ENSG00000115705	0.558615	MiXcan	Cell-type-specific	Epithelial
ENSG00000115705	0.558615	MiXcan	Cell-type-specific	Non-epithelial
ENSG00000115750	0.520259	MiXcan	Cell-type-specific	Non-epithelial
ENSG00000115816	0.136075	MiXcan	Cell-type-specific	Non-epithelial
ENSG00000115825	0.861369	MiXcan	Cell-type-specific	Non-epithelial
ENSG00000115840	0.349923	MiXcan	Cell-type-specific	Non-epithelial
ENSG00000115919	0.425803	MiXcan	Cell-type-specific	Non-epithelial
ENSG00000115935	0.753192	MiXcan	Cell-type-specific	Non-epithelial
ENSG00000115944	0.448219	MiXcan	Cell-type-specific	Non-epithelial
ENSG00000115947	0.183419	MiXcan	Cell-type-specific	Non-epithelial
ENSG00000116031	0.254994	MiXcan	Cell-type-specific	Non-epithelial
ENSG00000116032	0.429777	MiXcan	Cell-type-specific	Non-epithelial
ENSG00000116035	-0.157228	MiXcan	Non-specific	Non-epithelial
ENSG00000116062	0.23549	MiXcan	Non-specific	Non-epithelial
ENSG00000116117	0.861633	MiXcan	Cell-type-specific	Non-epithelial
ENSG00000116127	-0.0186019	MiXcan	Cell-type-specific	Non-epithelial
ENSG00000116138	0.0471314	MiXcan	Cell-type-specific	Non-epithelial
ENSG00000116151	0.932534	MiXcan	Cell-type-specific	Non-epithelial
ENSG00000116157	0.644635	MiXcan	Cell-type-specific	Non-epithelial
ENSG00000116191	0.603819	MiXcan	Cell-type-specific	Non-epithelial
ENSG00000116198	0.543836	MiXcan	Cell-type-specific	Non-epithelial
ENSG00000116199	0.91774	MiXcan	Cell-type-specific	Non-epithelial
ENSG00000116205	0.336161	MiXcan	Cell-type-specific	Non-epithelial
ENSG00000116212	0.498277	MiXcan	Cell-type-specific	Non-epithelial
ENSG00000116213	0.409107	MiXcan	Cell-type-specific	Non-epithelial
ENSG00000116237	0.827848	MiXcan	Cell-type-specific	Non-epithelial
ENSG00000116288	0.393917	MiXcan	Cell-type-specific	Non-epithelial
ENSG00000116350	0.503185	MiXcan	Cell-type-specific	Non-epithelial
ENSG00000116396	0.640128	MiXcan	Cell-type-specific	Non-epithelial
ENSG00000116406	0.17534	MiXcan	Non-specific	Non-epithelial
ENSG00000116473	0.880769	MiXcan	Cell-type-specific	Non-epithelial
ENSG00000116489	0.708131	MiXcan	Cell-type-specific	Non-epithelial
ENSG00000116497	0.0332013	MiXcan	Non-specific	Non-epithelial
ENSG00000116539	0.05094	MiXcan	Non-specific	Non-epithelial
ENSG00000116663	-0.0475054	MiXcan	Non-specific	Non-epithelial
ENSG00000116675	-0.0240213	MiXcan	Cell-type-specific	Non-epithelial
ENSG00000116678	-0.0867606	MiXcan	Non-specific	Non-epithelial
ENSG00000116679	-0.177056	MiXcan	Cell-type-specific	Non-epithelial
ENSG00000116688	0.576991	MiXcan	Cell-type-specific	Non-epithelial
ENSG00000116701	0.675771	MiXcan	Cell-type-specific	Non-epithelial
ENSG00000116717	0.16752	MiXcan	Cell-type-specific	Non-epithelial
ENSG00000116774	-0.165548	MiXcan	Cell-type-specific	Non-epithelial
ENSG00000116783	0.292506	MiXcan	Cell-type-specific	Non-epithelial
ENSG00000116785	-0.108112	MiXcan	Cell-type-specific	Non-epithelial
ENSG00000116791	0.682405	MiXcan	Cell-type-specific	Non-epithelial
ENSG00000116830	0.0082446	MiXcan	Cell-type-specific	Non-epithelial
ENSG00000116857	0.714063	MiXcan	Cell-type-specific	Non-epithelial
ENSG00000116874	0.658487	MiXcan	Cell-type-specific	Non-epithelial
ENSG00000116885	0.245482	MiXcan	Cell-type-specific	Non-epithelial
ENSG00000116898	0.667414	MiXcan	Cell-type-specific	Non-epithelial
ENSG00000116906	0.837125	MiXcan	Cell-type-specific	Non-epithelial
ENSG00000116957	0.427317	MiXcan	Cell-type-specific	Non-epithelial
ENSG00000117013	0.13576	MiXcan	Cell-type-specific	Non-epithelial
ENSG00000117016	0.596872	MiXcan	Cell-type-specific	Non-epithelial
ENSG00000117122	0.349221	MiXcan	Cell-type-specific	Non-epithelial
ENSG00000117139	0.690226	MiXcan	Cell-type-specific	Non-epithelial
ENSG00000117151	0.476421	MiXcan	Cell-type-specific	Non-epithelial
ENSG00000117153	0.626002	MiXcan	Cell-type-specific	Non-epithelial
ENSG00000117174	0.181612	MiXcan	Cell-type-specific	Non-epithelial
ENSG00000117222	0.219592	MiXcan	Non-specific	Non-epithelial
ENSG00000117226	0.895404	MiXcan	Cell-type-specific	Non-epithelial
ENSG00000117245	0.719861	MiXcan	Cell-type-specific	Non-epithelial
ENSG00000117262	0.306744	MiXcan	Cell-type-specific	Non-epithelial
ENSG00000117280	0.491717	MiXcan	Cell-type-specific	Non-epithelial
ENSG00000117407	0.229945	MiXcan	Cell-type-specific	Non-epithelial
ENSG00000117425	0.566491	MiXcan	Cell-type-specific	Non-epithelial
ENSG00000117450	0.182746	MiXcan	Cell-type-specific	Non-epithelial
ENSG00000117477	0.36242	MiXcan	Cell-type-specific	Non-epithelial
ENSG00000117480	0.758766	MiXcan	Cell-type-specific	Non-epithelial
ENSG00000117481	0.45097	MiXcan	Cell-type-specific	Non-epithelial
ENSG00000117505	0.662238	MiXcan	Cell-type-specific	Non-epithelial
ENSG00000117523	0.0697259	MiXcan	Non-specific	Non-epithelial
ENSG00000117528	0.225395	MiXcan	Cell-type-specific	Non-epithelial
ENSG00000117533	0.446464	MiXcan	Cell-type-specific	Non-epithelial
ENSG00000117569	0.108547	MiXcan	Cell-type-specific	Non-epithelial
ENSG00000117593	0.738866	MiXcan	Cell-type-specific	Non-epithelial
ENSG00000117597	0.331312	MiXcan	Cell-type-specific	Non-epithelial
ENSG00000117601	0.0287765	MiXcan	Non-specific	Non-epithelial
ENSG00000117640	0.0544297	MiXcan	Cell-type-specific	Non-epithelial
ENSG00000117643	0.495111	MiXcan	Cell-type-specific	Non-epithelial
ENSG00000117697	0.634438	MiXcan	Cell-type-specific	Non-epithelial
ENSG00000117748	0.524478	MiXcan	Cell-type-specific	Non-epithelial
ENSG00000117834	0.769899	MiXcan	Cell-type-specific	Non-epithelial
ENSG00000117868	0.611311	MiXcan	Cell-type-specific	Non-epithelial
ENSG00000117877	0.331888	MiXcan	Cell-type-specific	Non-epithelial
ENSG00000118017	0.616545	MiXcan	Non-specific	Non-epithelial
ENSG00000118096	0.305146	MiXcan	Cell-type-specific	Non-epithelial
ENSG00000118113	0.377855	MiXcan	Cell-type-specific	Non-epithelial
ENSG00000118181	-0.0779292	MiXcan	Cell-type-specific	Non-epithelial
ENSG00000118197	0.261831	MiXcan	Cell-type-specific	Non-epithelial
ENSG00000118200	0.658534	MiXcan	Cell-type-specific	Non-epithelial
ENSG00000118217	0.166544	MiXcan	Cell-type-specific	Non-epithelial
ENSG00000118257	0.821154	MiXcan	Cell-type-specific	Non-epithelial
ENSG00000118292	0.00710723	MiXcan	Non-specific	Non-epithelial
ENSG00000118308	0.821224	MiXcan	Cell-type-specific	Non-epithelial
ENSG00000118402	0.245657	MiXcan	Cell-type-specific	Non-epithelial
ENSG00000118507	0.779876	MiXcan	Cell-type-specific	Non-epithelial
ENSG00000118514	0.77626	MiXcan	Cell-type-specific	Non-epithelial
ENSG00000118515	0.295244	MiXcan	Cell-type-specific	Non-epithelial
ENSG00000118579	0.562477	MiXcan	Cell-type-specific	Non-epithelial
ENSG00000118596	0.858922	MiXcan	Cell-type-specific	Non-epithelial
ENSG00000118655	0.677251	MiXcan	Cell-type-specific	Non-epithelial
ENSG00000118690	0.250292	MiXcan	Cell-type-specific	Non-epithelial
ENSG00000118762	0.793965	MiXcan	Cell-type-specific	Non-epithelial
ENSG00000118849	0.52218	MiXcan	Cell-type-specific	Non-epithelial
ENSG00000118855	0.267454	MiXcan	Cell-type-specific	Non-epithelial
ENSG00000118873	0.613542	MiXcan	Cell-type-specific	Non-epithelial
ENSG00000118894	-0.200538	MiXcan	Cell-type-specific	Non-epithelial
ENSG00000118900	0.175336	MiXcan	Cell-type-specific	Non-epithelial
ENSG00000118961	0.739257	MiXcan	Cell-type-specific	Non-epithelial
ENSG00000118965	0.160165	MiXcan	Cell-type-specific	Non-epithelial
ENSG00000118997	0.680651	MiXcan	Cell-type-specific	Non-epithelial
ENSG00000119147	0.693869	MiXcan	Cell-type-specific	Non-epithelial
ENSG00000119203	0.607573	MiXcan	Cell-type-specific	Non-epithelial
ENSG00000119227	0.36782	MiXcan	Cell-type-specific	Non-epithelial
ENSG00000119231	-0.0216627	MiXcan	Cell-type-specific	Non-epithelial
ENSG00000119242	0.802143	MiXcan	Cell-type-specific	Non-epithelial
ENSG00000119314	0.312026	MiXcan	Cell-type-specific	Non-epithelial
ENSG00000119326	0.798224	MiXcan	Cell-type-specific	Non-epithelial
ENSG00000119383	0.333936	MiXcan	Cell-type-specific	Non-epithelial
ENSG00000119431	0.876403	MiXcan	Cell-type-specific	Non-epithelial
ENSG00000119446	0.166601	MiXcan	Cell-type-specific	Non-epithelial
ENSG00000119471	0.944089	MiXcan	Cell-type-specific	Non-epithelial
ENSG00000119487	0.689694	MiXcan	Cell-type-specific	Non-epithelial
ENSG00000119509	0.758144	MiXcan	Cell-type-specific	Non-epithelial
ENSG00000119537	0.414209	MiXcan	Cell-type-specific	Non-epithelial
ENSG00000119599	0.29462	MiXcan	Cell-type-specific	Non-epithelial
ENSG00000119608	0.217993	MiXcan	Cell-type-specific	Non-epithelial
ENSG00000119614	-0.0127078	MiXcan	Non-specific	Non-epithelial
ENSG00000119632	0.398664	MiXcan	Cell-type-specific	Non-epithelial
ENSG00000119661	0.629239	MiXcan	Cell-type-specific	Non-epithelial
ENSG00000119673	0.764647	MiXcan	Cell-type-specific	Non-epithelial
ENSG00000119685	0.688802	MiXcan	Cell-type-specific	Non-epithelial
ENSG00000119686	0.650994	MiXcan	Cell-type-specific	Non-epithelial
ENSG00000119698	0.364294	MiXcan	Cell-type-specific	Non-epithelial
ENSG00000119718	0.415731	MiXcan	Cell-type-specific	Non-epithelial
ENSG00000119720	0.200421	MiXcan	Cell-type-specific	Non-epithelial
ENSG00000119723	0.127284	MiXcan	Cell-type-specific	Non-epithelial
ENSG00000119729	0.989625	MiXcan	Cell-type-specific	Non-epithelial
ENSG00000119778	0.0308086	MiXcan	Cell-type-specific	Non-epithelial
ENSG00000119782	0.204426	MiXcan	Non-specific	Non-epithelial
ENSG00000119820	-0.0632364	MiXcan	Non-specific	Non-epithelial
ENSG00000119865	0.959247	MiXcan	Cell-type-specific	Non-epithelial
ENSG00000119878	0.285918	MiXcan	Cell-type-specific	Non-epithelial
ENSG00000119888	0.961447	MiXcan	Cell-type-specific	Non-epithelial
ENSG00000119899	0.345581	MiXcan	Cell-type-specific	Non-epithelial
ENSG00000119906	-0.0381604	MiXcan	Non-specific	Non-epithelial
ENSG00000119938	0.152073	MiXcan	Cell-type-specific	Non-epithelial
ENSG00000119943	0.382726	MiXcan	Cell-type-specific	Non-epithelial
ENSG00000119950	0.441694	MiXcan	Cell-type-specific	Non-epithelial
ENSG00000119953	0.597985	MiXcan	Cell-type-specific	Non-epithelial
ENSG00000119965	0.385859	MiXcan	Cell-type-specific	Non-epithelial
ENSG00000119969	0.750012	MiXcan	Cell-type-specific	Epithelial
ENSG00000119969	0.750012	MiXcan	Cell-type-specific	Non-epithelial
ENSG00000119977	0.178786	MiXcan	Non-specific	Non-epithelial
ENSG00000120008	0.405535	MiXcan	Cell-type-specific	Non-epithelial
ENSG00000120049	0.853386	MiXcan	Cell-type-specific	Non-epithelial
ENSG00000120051	0.254009	MiXcan	Non-specific	Non-epithelial
ENSG00000120063	0.455104	MiXcan	Cell-type-specific	Non-epithelial
ENSG00000120071	0.359095	MiXcan	Cell-type-specific	Non-epithelial
ENSG00000120088	0.731565	MiXcan	Cell-type-specific	Non-epithelial
ENSG00000120217	0.337846	MiXcan	Cell-type-specific	Non-epithelial
ENSG00000120251	0.672563	MiXcan	Cell-type-specific	Non-epithelial
ENSG00000120253	0.413545	MiXcan	Cell-type-specific	Non-epithelial
ENSG00000120256	0.136192	MiXcan	Cell-type-specific	Non-epithelial
ENSG00000120262	0.0213285	MiXcan	Non-specific	Non-epithelial
ENSG00000120306	0.881344	MiXcan	Cell-type-specific	Non-epithelial
ENSG00000120314	0.0239494	MiXcan	Cell-type-specific	Non-epithelial
ENSG00000120322	0.481733	MiXcan	Non-specific	Non-epithelial
ENSG00000120324	-0.165667	MiXcan	Cell-type-specific	Non-epithelial
ENSG00000120328	0.661785	MiXcan	Cell-type-specific	Non-epithelial
ENSG00000120333	0.770511	MiXcan	Cell-type-specific	Non-epithelial
ENSG00000120341	-0.0212571	MiXcan	Cell-type-specific	Non-epithelial
ENSG00000120370	0.541339	MiXcan	Cell-type-specific	Non-epithelial
ENSG00000120438	0.244615	MiXcan	Cell-type-specific	Non-epithelial
ENSG00000120451	-0.0925929	MiXcan	Cell-type-specific	Non-epithelial
ENSG00000120519	-0.180158	MiXcan	Cell-type-specific	Non-epithelial
ENSG00000120539	0.558155	MiXcan	Cell-type-specific	Non-epithelial
ENSG00000120645	0.663796	MiXcan	Cell-type-specific	Non-epithelial
ENSG00000120647	0.560086	MiXcan	Cell-type-specific	Non-epithelial
ENSG00000120669	0.845199	MiXcan	Cell-type-specific	Non-epithelial
ENSG00000120675	0.773834	MiXcan	Cell-type-specific	Non-epithelial
ENSG00000120693	0.790537	MiXcan	Cell-type-specific	Non-epithelial
ENSG00000120697	-0.0693803	MiXcan	Non-specific	Non-epithelial
ENSG00000120725	0.164879	MiXcan	Cell-type-specific	Non-epithelial
ENSG00000120733	0.247538	MiXcan	Cell-type-specific	Non-epithelial
ENSG00000120784	0.11354	MiXcan	Non-specific	Non-epithelial
ENSG00000120805	0.399597	MiXcan	Cell-type-specific	Non-epithelial
ENSG00000120860	0.514817	MiXcan	Cell-type-specific	Non-epithelial
ENSG00000120868	0.0957538	MiXcan	Cell-type-specific	Non-epithelial
ENSG00000120907	0.813257	MiXcan	Cell-type-specific	Non-epithelial
ENSG00000120915	0.65909	MiXcan	Cell-type-specific	Non-epithelial
ENSG00000120949	0.616974	MiXcan	Cell-type-specific	Non-epithelial
ENSG00000121039	0.722253	MiXcan	Cell-type-specific	Non-epithelial
ENSG00000121064	0.621622	MiXcan	Cell-type-specific	Non-epithelial
ENSG00000121101	0.621917	MiXcan	Cell-type-specific	Non-epithelial
ENSG00000121318	0.145371	MiXcan	Cell-type-specific	Non-epithelial
ENSG00000121350	0.515949	MiXcan	Cell-type-specific	Non-epithelial
ENSG00000121410	0.73556	MiXcan	Cell-type-specific	Non-epithelial
ENSG00000121413	0.631779	MiXcan	Cell-type-specific	Non-epithelial
ENSG00000121417	0.155199	MiXcan	Cell-type-specific	Non-epithelial
ENSG00000121454	0.453967	MiXcan	Cell-type-specific	Non-epithelial
ENSG00000121542	0.0893837	MiXcan	Cell-type-specific	Non-epithelial
ENSG00000121594	-0.0280023	MiXcan	Cell-type-specific	Non-epithelial
ENSG00000121680	0.0689706	MiXcan	Cell-type-specific	Non-epithelial
ENSG00000121691	0.927208	MiXcan	Cell-type-specific	Non-epithelial
ENSG00000121716	0.885621	MiXcan	Cell-type-specific	Non-epithelial
ENSG00000121764	0.495004	MiXcan	Cell-type-specific	Non-epithelial
ENSG00000121864	0.407379	MiXcan	Cell-type-specific	Non-epithelial
ENSG00000121897	0.00186188	MiXcan	Non-specific	Non-epithelial
ENSG00000121933	0.0729829	MiXcan	Cell-type-specific	Non-epithelial
ENSG00000121940	0.427332	MiXcan	Cell-type-specific	Non-epithelial
ENSG00000121966	0.539619	MiXcan	Cell-type-specific	Non-epithelial
ENSG00000121989	0.0728768	MiXcan	Non-specific	Non-epithelial
ENSG00000122033	0.530039	MiXcan	Cell-type-specific	Non-epithelial
ENSG00000122034	0.682737	MiXcan	Cell-type-specific	Non-epithelial
ENSG00000122085	0.1	MiXcan	Cell-type-specific	Non-epithelial
ENSG00000122176	0.720938	MiXcan	Cell-type-specific	Non-epithelial
ENSG00000122335	0.0479784	MiXcan	Cell-type-specific	Non-epithelial
ENSG00000122367	0.726372	MiXcan	Cell-type-specific	Non-epithelial
ENSG00000122375	0.646949	MiXcan	Cell-type-specific	Non-epithelial
ENSG00000122376	0.657863	MiXcan	Cell-type-specific	Non-epithelial
ENSG00000122390	0.100561	MiXcan	Cell-type-specific	Non-epithelial
ENSG00000122417	0.219209	MiXcan	Non-specific	Non-epithelial
ENSG00000122432	0.464254	MiXcan	Cell-type-specific	Non-epithelial
ENSG00000122477	-0.038569	MiXcan	Non-specific	Non-epithelial
ENSG00000122481	0.385124	MiXcan	Cell-type-specific	Non-epithelial
ENSG00000122490	0.277097	MiXcan	Cell-type-specific	Non-epithelial
ENSG00000122512	0.335944	MiXcan	Cell-type-specific	Non-epithelial
ENSG00000122515	0.794878	MiXcan	Cell-type-specific	Non-epithelial
ENSG00000122550	0.0335395	MiXcan	Cell-type-specific	Non-epithelial
ENSG00000122574	0.165798	MiXcan	Cell-type-specific	Non-epithelial
ENSG00000122591	-0.148351	MiXcan	Non-specific	Non-epithelial
ENSG00000122642	0.839901	MiXcan	Cell-type-specific	Non-epithelial
ENSG00000122674	0.810145	MiXcan	Cell-type-specific	Non-epithelial
ENSG00000122678	0.529988	MiXcan	Cell-type-specific	Non-epithelial
ENSG00000122679	0.555724	MiXcan	Cell-type-specific	Non-epithelial
ENSG00000122687	0.0573799	MiXcan	Cell-type-specific	Non-epithelial
ENSG00000122692	0.434688	MiXcan	Cell-type-specific	Non-epithelial
ENSG00000122694	0.509826	MiXcan	Cell-type-specific	Non-epithelial
ENSG00000122696	0.884479	MiXcan	Cell-type-specific	Non-epithelial
ENSG00000122779	0.313654	MiXcan	Cell-type-specific	Non-epithelial
ENSG00000122783	0.644337	MiXcan	Cell-type-specific	Non-epithelial
ENSG00000122786	0.254916	MiXcan	Cell-type-specific	Non-epithelial
ENSG00000122873	0.171576	MiXcan	Non-specific	Non-epithelial
ENSG00000122965	0.250855	MiXcan	Cell-type-specific	Non-epithelial
ENSG00000122970	0.451902	MiXcan	Cell-type-specific	Non-epithelial
ENSG00000123096	-0.462196	MiXcan	Cell-type-specific	Non-epithelial
ENSG00000123106	0.544957	MiXcan	Cell-type-specific	Non-epithelial
ENSG00000123136	-0.148195	MiXcan	Cell-type-specific	Non-epithelial
ENSG00000123146	0.358253	MiXcan	Cell-type-specific	Non-epithelial
ENSG00000123178	0.119462	MiXcan	Cell-type-specific	Non-epithelial
ENSG00000123179	0.322757	MiXcan	Cell-type-specific	Non-epithelial
ENSG00000123191	0.188526	MiXcan	Cell-type-specific	Non-epithelial
ENSG00000123213	0.0766741	MiXcan	Cell-type-specific	Non-epithelial
ENSG00000123219	0.0409913	MiXcan	Non-specific	Non-epithelial
ENSG00000123268	0.0459627	MiXcan	Cell-type-specific	Non-epithelial
ENSG00000123297	0.301406	MiXcan	Cell-type-specific	Non-epithelial
ENSG00000123329	0.175211	MiXcan	Non-specific	Non-epithelial
ENSG00000123360	0.842405	MiXcan	Cell-type-specific	Non-epithelial
ENSG00000123415	0.243279	MiXcan	Non-specific	Non-epithelial
ENSG00000123427	0.543898	MiXcan	Cell-type-specific	Non-epithelial
ENSG00000123453	0.1	MiXcan	Cell-type-specific	Non-epithelial
ENSG00000123454	0.1	MiXcan	Cell-type-specific	Non-epithelial
ENSG00000123473	0.635423	MiXcan	Cell-type-specific	Non-epithelial
ENSG00000123505	-0.0514805	MiXcan	Non-specific	Non-epithelial
ENSG00000123545	0.775086	MiXcan	Cell-type-specific	Non-epithelial
ENSG00000123552	0.428401	MiXcan	Cell-type-specific	Non-epithelial
ENSG00000123607	-0.150683	MiXcan	Cell-type-specific	Non-epithelial
ENSG00000123610	0.0942691	MiXcan	Non-specific	Non-epithelial
ENSG00000123612	0.833949	MiXcan	Cell-type-specific	Non-epithelial
ENSG00000123643	0.451294	MiXcan	Cell-type-specific	Non-epithelial
ENSG00000123739	0.364804	MiXcan	Cell-type-specific	Non-epithelial
ENSG00000123838	0.614759	MiXcan	Cell-type-specific	Non-epithelial
ENSG00000123843	0.349558	MiXcan	Cell-type-specific	Non-epithelial
ENSG00000123892	0.692988	MiXcan	Cell-type-specific	Non-epithelial
ENSG00000123975	0.433018	MiXcan	Cell-type-specific	Non-epithelial
ENSG00000123992	0.184652	MiXcan	Cell-type-specific	Non-epithelial
ENSG00000124006	0.12482	MiXcan	Non-specific	Non-epithelial
ENSG00000124019	0.72192	MiXcan	Cell-type-specific	Non-epithelial
ENSG00000124074	0.574622	MiXcan	Cell-type-specific	Non-epithelial
ENSG00000124098	0.0964784	MiXcan	Cell-type-specific	Non-epithelial
ENSG00000124116	0.709194	MiXcan	Cell-type-specific	Non-epithelial
ENSG00000124140	-0.00637876	MiXcan	Non-specific	Non-epithelial
ENSG00000124143	0.793396	MiXcan	Cell-type-specific	Non-epithelial
ENSG00000124151	0.408038	MiXcan	Cell-type-specific	Non-epithelial
ENSG00000124164	0.419384	MiXcan	Cell-type-specific	Non-epithelial
ENSG00000124191	0.720566	MiXcan	Cell-type-specific	Non-epithelial
ENSG00000124198	0.198819	MiXcan	Cell-type-specific	Non-epithelial
ENSG00000124207	0.323059	MiXcan	Cell-type-specific	Non-epithelial
ENSG00000124226	0.137506	MiXcan	Cell-type-specific	Non-epithelial
ENSG00000124279	0.00273124	MiXcan	Cell-type-specific	Non-epithelial
ENSG00000124299	0.772336	MiXcan	Cell-type-specific	Non-epithelial
ENSG00000124302	0.209907	MiXcan	Cell-type-specific	Non-epithelial
ENSG00000124380	0.810349	MiXcan	Cell-type-specific	Non-epithelial
ENSG00000124406	0.354945	MiXcan	Cell-type-specific	Non-epithelial
ENSG00000124422	0.471996	MiXcan	Cell-type-specific	Non-epithelial
ENSG00000124440	0.835806	MiXcan	Cell-type-specific	Non-epithelial
ENSG00000124459	0.456677	MiXcan	Cell-type-specific	Non-epithelial
ENSG00000124490	0.268921	MiXcan	Cell-type-specific	Non-epithelial
ENSG00000124491	0.817413	MiXcan	Cell-type-specific	Non-epithelial
ENSG00000124496	-0.186226	MiXcan	Cell-type-specific	Non-epithelial
ENSG00000124508	0.637374	MiXcan	Cell-type-specific	Non-epithelial
ENSG00000124523	0.256637	MiXcan	Cell-type-specific	Non-epithelial
ENSG00000124532	0.639575	MiXcan	Cell-type-specific	Non-epithelial
ENSG00000124562	0.255363	MiXcan	Cell-type-specific	Non-epithelial
ENSG00000124587	0.773356	MiXcan	Cell-type-specific	Non-epithelial
ENSG00000124588	0.69108	MiXcan	Cell-type-specific	Non-epithelial
ENSG00000124593	0.273312	MiXcan	Cell-type-specific	Non-epithelial
ENSG00000124613	0.489611	MiXcan	Cell-type-specific	Non-epithelial
ENSG00000124614	0.361048	MiXcan	Cell-type-specific	Non-epithelial
ENSG00000124641	-0.0346679	MiXcan	Cell-type-specific	Non-epithelial
ENSG00000124678	0.337805	MiXcan	Cell-type-specific	Non-epithelial
ENSG00000124749	0.0742859	MiXcan	Non-specific	Non-epithelial
ENSG00000124767	0.509319	MiXcan	Cell-type-specific	Non-epithelial
ENSG00000124772	0.207388	MiXcan	Non-specific	Non-epithelial
ENSG00000124784	0.132647	MiXcan	Cell-type-specific	Non-epithelial
ENSG00000124789	0.194323	MiXcan	Cell-type-specific	Non-epithelial
ENSG00000124920	0.789414	MiXcan	Cell-type-specific	Non-epithelial
ENSG00000124939	0.602789	MiXcan	Cell-type-specific	Non-epithelial
ENSG00000125107	0.118678	MiXcan	Non-specific	Non-epithelial
ENSG00000125124	0.612199	MiXcan	Cell-type-specific	Non-epithelial
ENSG00000125166	0.764841	MiXcan	Cell-type-specific	Epithelial
ENSG00000125166	0.764841	MiXcan	Cell-type-specific	Non-epithelial
ENSG00000125170	0.459328	MiXcan	Cell-type-specific	Epithelial
ENSG00000125247	0.0786301	MiXcan	Cell-type-specific	Non-epithelial
ENSG00000125386	-0.0633012	MiXcan	Cell-type-specific	Non-epithelial
ENSG00000125388	0.721396	MiXcan	Cell-type-specific	Non-epithelial
ENSG00000125409	0.508353	MiXcan	Cell-type-specific	Non-epithelial
ENSG00000125430	0.00108322	MiXcan	Non-specific	Non-epithelial
ENSG00000125445	0.429629	MiXcan	Cell-type-specific	Non-epithelial
ENSG00000125447	0.158706	MiXcan	Cell-type-specific	Non-epithelial
ENSG00000125450	0.480273	MiXcan	Cell-type-specific	Non-epithelial
ENSG00000125458	0.0579447	MiXcan	Non-specific	Non-epithelial
ENSG00000125485	0.1	MiXcan	Cell-type-specific	Non-epithelial
ENSG00000125505	0.858749	MiXcan	Cell-type-specific	Non-epithelial
ENSG00000125510	0.370515	MiXcan	Cell-type-specific	Non-epithelial
ENSG00000125534	0.571259	MiXcan	Cell-type-specific	Non-epithelial
ENSG00000125611	0.22515	MiXcan	Cell-type-specific	Non-epithelial
ENSG00000125618	0.732236	MiXcan	Cell-type-specific	Non-epithelial
ENSG00000125629	0.0746849	MiXcan	Cell-type-specific	Non-epithelial
ENSG00000125630	0.227713	MiXcan	Cell-type-specific	Non-epithelial
ENSG00000125637	0.898528	MiXcan	Cell-type-specific	Non-epithelial
ENSG00000125648	0.0285761	MiXcan	Non-specific	Non-epithelial
ENSG00000125651	0.261847	MiXcan	Cell-type-specific	Non-epithelial
ENSG00000125656	0.234167	MiXcan	Cell-type-specific	Non-epithelial
ENSG00000125731	1.02402	MiXcan	Cell-type-specific	Epithelial
ENSG00000125733	0.514594	MiXcan	Cell-type-specific	Non-epithelial
ENSG00000125734	0.450223	MiXcan	Cell-type-specific	Non-epithelial
ENSG00000125741	-0.0787643	MiXcan	Cell-type-specific	Non-epithelial
ENSG00000125743	0.0528699	MiXcan	Cell-type-specific	Non-epithelial
ENSG00000125746	0.732782	MiXcan	Cell-type-specific	Non-epithelial
ENSG00000125755	0.58715	MiXcan	Cell-type-specific	Non-epithelial
ENSG00000125772	0.210579	MiXcan	Cell-type-specific	Non-epithelial
ENSG00000125775	0.286086	MiXcan	Cell-type-specific	Non-epithelial
ENSG00000125818	0.397643	MiXcan	Cell-type-specific	Non-epithelial
ENSG00000125821	-0.0428344	MiXcan	Cell-type-specific	Non-epithelial
ENSG00000125826	0.203976	MiXcan	Cell-type-specific	Non-epithelial
ENSG00000125844	0.178552	MiXcan	Cell-type-specific	Non-epithelial
ENSG00000125846	0.693507	MiXcan	Cell-type-specific	Non-epithelial
ENSG00000125851	0.0338975	MiXcan	Non-specific	Non-epithelial
ENSG00000125863	0.711337	MiXcan	Cell-type-specific	Non-epithelial
ENSG00000125869	0.659768	MiXcan	Cell-type-specific	Non-epithelial
ENSG00000125870	0.364525	MiXcan	Cell-type-specific	Non-epithelial
ENSG00000125871	0.930579	MiXcan	Cell-type-specific	Epithelial
ENSG00000125871	0.930579	MiXcan	Cell-type-specific	Non-epithelial
ENSG00000125875	0.750735	MiXcan	Cell-type-specific	Non-epithelial
ENSG00000125877	0.359149	MiXcan	Cell-type-specific	Non-epithelial
ENSG00000125885	0.16964	MiXcan	Cell-type-specific	Non-epithelial
ENSG00000125901	-0.0373639	MiXcan	Non-specific	Non-epithelial
ENSG00000125912	0.270449	MiXcan	Cell-type-specific	Non-epithelial
ENSG00000125944	-0.0506449	MiXcan	Cell-type-specific	Non-epithelial
ENSG00000125945	0.202551	MiXcan	Cell-type-specific	Non-epithelial
ENSG00000125991	0.673513	MiXcan	Cell-type-specific	Non-epithelial
ENSG00000126005	0.457089	MiXcan	Cell-type-specific	Non-epithelial
ENSG00000126088	0.4625	MiXcan	Cell-type-specific	Non-epithelial
ENSG00000126091	0.787114	MiXcan	Cell-type-specific	Non-epithelial
ENSG00000126214	0.0580158	MiXcan	Cell-type-specific	Non-epithelial
ENSG00000126215	0.522078	MiXcan	Cell-type-specific	Non-epithelial
ENSG00000126217	0.325922	MiXcan	Cell-type-specific	Non-epithelial
ENSG00000126218	0.304568	MiXcan	Cell-type-specific	Non-epithelial
ENSG00000126231	0.484939	MiXcan	Cell-type-specific	Non-epithelial
ENSG00000126251	0.649606	MiXcan	Cell-type-specific	Non-epithelial
ENSG00000126261	0.947536	MiXcan	Cell-type-specific	Non-epithelial
ENSG00000126266	0.561628	MiXcan	Cell-type-specific	Non-epithelial
ENSG00000126267	0.330348	MiXcan	Cell-type-specific	Non-epithelial
ENSG00000126353	0.059192	MiXcan	Non-specific	Non-epithelial
ENSG00000126456	0.553897	MiXcan	Cell-type-specific	Non-epithelial
ENSG00000126464	0.418406	MiXcan	Cell-type-specific	Non-epithelial
ENSG00000126467	0.491643	MiXcan	Cell-type-specific	Non-epithelial
ENSG00000126581	-0.00782417	MiXcan	Non-specific	Non-epithelial
ENSG00000126602	0.142978	MiXcan	Cell-type-specific	Non-epithelial
ENSG00000126698	0.778686	MiXcan	Cell-type-specific	Non-epithelial
ENSG00000126746	0.268662	MiXcan	Cell-type-specific	Non-epithelial
ENSG00000126775	-0.310961	MiXcan	Cell-type-specific	Non-epithelial
ENSG00000126777	0.461138	MiXcan	Cell-type-specific	Non-epithelial
ENSG00000126790	0.69116	MiXcan	Cell-type-specific	Non-epithelial
ENSG00000126858	0.611216	MiXcan	Cell-type-specific	Non-epithelial
ENSG00000126870	0.573042	MiXcan	Cell-type-specific	Non-epithelial
ENSG00000127022	0.348327	MiXcan	Cell-type-specific	Non-epithelial
ENSG00000127054	0.692059	MiXcan	Cell-type-specific	Non-epithelial
ENSG00000127080	-0.0493858	MiXcan	Non-specific	Non-epithelial
ENSG00000127084	0.507903	MiXcan	Cell-type-specific	Non-epithelial
ENSG00000127125	-0.0306028	MiXcan	Cell-type-specific	Non-epithelial
ENSG00000127220	0.567737	MiXcan	Cell-type-specific	Non-epithelial
ENSG00000127249	0.85616	MiXcan	Cell-type-specific	Non-epithelial
ENSG00000127311	0.462517	MiXcan	Cell-type-specific	Non-epithelial
ENSG00000127328	0.729115	MiXcan	Cell-type-specific	Non-epithelial
ENSG00000127337	0.566688	MiXcan	Cell-type-specific	Non-epithelial
ENSG00000127362	0.119091	MiXcan	Cell-type-specific	Non-epithelial
ENSG00000127364	0.517607	MiXcan	Cell-type-specific	Non-epithelial
ENSG00000127377	0.358182	MiXcan	Cell-type-specific	Non-epithelial
ENSG00000127399	0.811933	MiXcan	Cell-type-specific	Non-epithelial
ENSG00000127415	0.656835	MiXcan	Cell-type-specific	Non-epithelial
ENSG00000127463	0.549002	MiXcan	Cell-type-specific	Non-epithelial
ENSG00000127481	0.190339	MiXcan	Cell-type-specific	Non-epithelial
ENSG00000127507	0.619387	MiXcan	Cell-type-specific	Non-epithelial
ENSG00000127526	0.210861	MiXcan	Cell-type-specific	Non-epithelial
ENSG00000127561	0.646084	MiXcan	Cell-type-specific	Non-epithelial
ENSG00000127578	0.750687	MiXcan	Cell-type-specific	Non-epithelial
ENSG00000127580	0.540273	MiXcan	Cell-type-specific	Non-epithelial
ENSG00000127616	0.797951	MiXcan	Cell-type-specific	Non-epithelial
ENSG00000127837	0.0160699	MiXcan	Cell-type-specific	Non-epithelial
ENSG00000127903	0.332555	MiXcan	Cell-type-specific	Non-epithelial
ENSG00000127946	0.79531	MiXcan	Cell-type-specific	Non-epithelial
ENSG00000127947	0.879898	MiXcan	Cell-type-specific	Non-epithelial
ENSG00000127952	0.699741	MiXcan	Cell-type-specific	Non-epithelial
ENSG00000127980	-0.0133253	MiXcan	Cell-type-specific	Non-epithelial
ENSG00000127995	0.0564058	MiXcan	Cell-type-specific	Non-epithelial
ENSG00000128039	0.465016	MiXcan	Cell-type-specific	Non-epithelial
ENSG00000128040	0.399271	MiXcan	Cell-type-specific	Non-epithelial
ENSG00000128050	0.358164	MiXcan	Cell-type-specific	Non-epithelial
ENSG00000128059	0.64476	MiXcan	Cell-type-specific	Non-epithelial
ENSG00000128185	0.139809	MiXcan	Cell-type-specific	Non-epithelial
ENSG00000128203	0.279363	MiXcan	Cell-type-specific	Non-epithelial
ENSG00000128218	0.427557	MiXcan	Non-specific	Non-epithelial
ENSG00000128272	0.42668	MiXcan	Cell-type-specific	Non-epithelial
ENSG00000128274	0.498723	MiXcan	Cell-type-specific	Epithelial
ENSG00000128284	0.760034	MiXcan	Cell-type-specific	Non-epithelial
ENSG00000128294	0.847228	MiXcan	Cell-type-specific	Non-epithelial
ENSG00000128313	0.71649	MiXcan	Cell-type-specific	Non-epithelial
ENSG00000128408	0.870664	MiXcan	Cell-type-specific	Non-epithelial
ENSG00000128487	0.708606	MiXcan	Cell-type-specific	Non-epithelial
ENSG00000128512	0.789932	MiXcan	Cell-type-specific	Non-epithelial
ENSG00000128513	0.0785051	MiXcan	Non-specific	Non-epithelial
ENSG00000128536	0.489897	MiXcan	Cell-type-specific	Non-epithelial
ENSG00000128563	0.402233	MiXcan	Cell-type-specific	Non-epithelial
ENSG00000128595	0.915526	MiXcan	Cell-type-specific	Non-epithelial
ENSG00000128604	0.0265774	MiXcan	Non-specific	Non-epithelial
ENSG00000128606	-0.132058	MiXcan	Cell-type-specific	Non-epithelial
ENSG00000128617	0.830259	MiXcan	Cell-type-specific	Non-epithelial
ENSG00000128626	-0.127992	MiXcan	Cell-type-specific	Non-epithelial
ENSG00000128645	0.557683	MiXcan	Cell-type-specific	Non-epithelial
ENSG00000128652	0.784843	MiXcan	Cell-type-specific	Non-epithelial
ENSG00000128699	0.523559	MiXcan	Cell-type-specific	Non-epithelial
ENSG00000128709	-0.0330333	MiXcan	Non-specific	Non-epithelial
ENSG00000128789	0.556728	MiXcan	Cell-type-specific	Non-epithelial
ENSG00000128791	0.298737	MiXcan	Cell-type-specific	Non-epithelial
ENSG00000128815	0.394531	MiXcan	Cell-type-specific	Non-epithelial
ENSG00000128829	0.783842	MiXcan	Cell-type-specific	Non-epithelial
ENSG00000128872	0.299297	MiXcan	Non-specific	Non-epithelial
ENSG00000128891	0.803751	MiXcan	Cell-type-specific	Non-epithelial
ENSG00000128908	0.0720174	MiXcan	Cell-type-specific	Non-epithelial
ENSG00000128928	0.264829	MiXcan	Cell-type-specific	Non-epithelial
ENSG00000128944	0.504811	MiXcan	Non-specific	Non-epithelial
ENSG00000128989	0.890776	MiXcan	Cell-type-specific	Non-epithelial
ENSG00000129003	0.255442	MiXcan	Cell-type-specific	Non-epithelial
ENSG00000129038	0.20481	MiXcan	Non-specific	Non-epithelial
ENSG00000129055	0.453253	MiXcan	Cell-type-specific	Non-epithelial
ENSG00000129103	0.01	MiXcan	Non-specific	Non-epithelial
ENSG00000129128	0.326503	MiXcan	Cell-type-specific	Non-epithelial
ENSG00000129158	0.269608	MiXcan	Non-specific	Non-epithelial
ENSG00000129167	0.445127	MiXcan	Cell-type-specific	Non-epithelial
ENSG00000129187	0.415843	MiXcan	Cell-type-specific	Non-epithelial
ENSG00000129204	0.693459	MiXcan	Cell-type-specific	Epithelial
ENSG00000129204	0.693459	MiXcan	Cell-type-specific	Non-epithelial
ENSG00000129219	0.870421	MiXcan	Cell-type-specific	Non-epithelial
ENSG00000129244	0.341139	MiXcan	Cell-type-specific	Non-epithelial
ENSG00000129347	0.0962104	MiXcan	Cell-type-specific	Non-epithelial
ENSG00000129355	0.440836	MiXcan	Cell-type-specific	Non-epithelial
ENSG00000129422	0.1	MiXcan	Cell-type-specific	Non-epithelial
ENSG00000129465	0.195076	MiXcan	Cell-type-specific	Non-epithelial
ENSG00000129467	0.809921	MiXcan	Cell-type-specific	Non-epithelial
ENSG00000129480	0.644653	MiXcan	Cell-type-specific	Non-epithelial
ENSG00000129484	0.0684483	MiXcan	Cell-type-specific	Non-epithelial
ENSG00000129521	0.354134	MiXcan	Cell-type-specific	Non-epithelial
ENSG00000129534	0.201783	MiXcan	Cell-type-specific	Non-epithelial
ENSG00000129595	0.559616	MiXcan	Cell-type-specific	Non-epithelial
ENSG00000129596	0.891026	MiXcan	Cell-type-specific	Non-epithelial
ENSG00000129625	0.11099	MiXcan	Cell-type-specific	Non-epithelial
ENSG00000129636	-0.0170939	MiXcan	Cell-type-specific	Non-epithelial
ENSG00000129646	0.11037	MiXcan	Non-specific	Non-epithelial
ENSG00000129667	-0.0239603	MiXcan	Cell-type-specific	Epithelial
ENSG00000129925	0.123927	MiXcan	Cell-type-specific	Non-epithelial
ENSG00000129932	-0.0364663	MiXcan	Cell-type-specific	Non-epithelial
ENSG00000129946	0.435384	MiXcan	Cell-type-specific	Non-epithelial
ENSG00000130023	0.270444	MiXcan	Cell-type-specific	Non-epithelial
ENSG00000130024	0.100083	MiXcan	Cell-type-specific	Non-epithelial
ENSG00000130158	0.741756	MiXcan	Cell-type-specific	Non-epithelial
ENSG00000130173	0.65438	MiXcan	Cell-type-specific	Non-epithelial
ENSG00000130177	0.486897	MiXcan	Cell-type-specific	Non-epithelial
ENSG00000130193	0.1	MiXcan	Cell-type-specific	Non-epithelial
ENSG00000130226	0.0117324	MiXcan	Non-specific	Non-epithelial
ENSG00000130244	0.844622	MiXcan	Cell-type-specific	Non-epithelial
ENSG00000130255	0.669092	MiXcan	Cell-type-specific	Non-epithelial
ENSG00000130270	0.24545	MiXcan	Cell-type-specific	Non-epithelial
ENSG00000130299	0.538234	MiXcan	Cell-type-specific	Non-epithelial
ENSG00000130300	0.657649	MiXcan	Cell-type-specific	Non-epithelial
ENSG00000130312	0.429191	MiXcan	Cell-type-specific	Non-epithelial
ENSG00000130332	0.0758363	MiXcan	Non-specific	Non-epithelial
ENSG00000130347	-0.109765	MiXcan	Non-specific	Non-epithelial
ENSG00000130348	0.562272	MiXcan	Non-specific	Non-epithelial
ENSG00000130363	0.410245	MiXcan	Cell-type-specific	Non-epithelial
ENSG00000130396	0.412041	MiXcan	Cell-type-specific	Non-epithelial
ENSG00000130402	0.247216	MiXcan	Cell-type-specific	Non-epithelial
ENSG00000130413	0.350973	MiXcan	Cell-type-specific	Non-epithelial
ENSG00000130414	0.297896	MiXcan	Cell-type-specific	Non-epithelial
ENSG00000130429	0.215307	MiXcan	Cell-type-specific	Non-epithelial
ENSG00000130489	0.0931903	MiXcan	Cell-type-specific	Non-epithelial
ENSG00000130508	0.859226	MiXcan	Cell-type-specific	Non-epithelial
ENSG00000130511	0.10859	MiXcan	Cell-type-specific	Non-epithelial
ENSG00000130517	0.400142	MiXcan	Cell-type-specific	Non-epithelial
ENSG00000130518	0.246979	MiXcan	Non-specific	Non-epithelial
ENSG00000130520	-0.033077	MiXcan	Cell-type-specific	Non-epithelial
ENSG00000130529	0.83388	MiXcan	Cell-type-specific	Non-epithelial
ENSG00000130559	0.1	MiXcan	Cell-type-specific	Non-epithelial
ENSG00000130560	0.1	MiXcan	Cell-type-specific	Non-epithelial
ENSG00000130590	0.96295	MiXcan	Cell-type-specific	Non-epithelial
ENSG00000130595	0.62725	MiXcan	Cell-type-specific	Non-epithelial
ENSG00000130638	0.060622	MiXcan	Non-specific	Non-epithelial
ENSG00000130640	0.132945	MiXcan	Cell-type-specific	Non-epithelial
ENSG00000130653	0.1	MiXcan	Cell-type-specific	Non-epithelial
ENSG00000130656	0.117688	MiXcan	Non-specific	Non-epithelial
ENSG00000130669	0.955442	MiXcan	Cell-type-specific	Non-epithelial
ENSG00000130684	0.208368	MiXcan	Cell-type-specific	Non-epithelial
ENSG00000130695	0.666997	MiXcan	Cell-type-specific	Non-epithelial
ENSG00000130702	-0.130835	MiXcan	Cell-type-specific	Epithelial
ENSG00000130707	0.778541	MiXcan	Cell-type-specific	Non-epithelial
ENSG00000130714	0.1	MiXcan	Cell-type-specific	Non-epithelial
ENSG00000130717	0.1	MiXcan	Cell-type-specific	Non-epithelial
ENSG00000130731	0.129462	MiXcan	Cell-type-specific	Non-epithelial
ENSG00000130758	0.285091	MiXcan	Cell-type-specific	Non-epithelial
ENSG00000130764	0.0735485	MiXcan	Cell-type-specific	Non-epithelial
ENSG00000130768	0.997062	MiXcan	Cell-type-specific	Non-epithelial
ENSG00000130770	0.470897	MiXcan	Cell-type-specific	Non-epithelial
ENSG00000130775	0.469296	MiXcan	Cell-type-specific	Non-epithelial
ENSG00000130803	0.289027	MiXcan	Cell-type-specific	Non-epithelial
ENSG00000130818	0.106089	MiXcan	Non-specific	Non-epithelial
ENSG00000130856	0.152228	MiXcan	Cell-type-specific	Non-epithelial
ENSG00000130881	0.59055	MiXcan	Cell-type-specific	Non-epithelial
ENSG00000130921	0.746791	MiXcan	Cell-type-specific	Non-epithelial
ENSG00000130943	0.486258	MiXcan	Cell-type-specific	Non-epithelial
ENSG00000130948	0.527263	MiXcan	Cell-type-specific	Non-epithelial
ENSG00000131023	0.117741	MiXcan	Cell-type-specific	Non-epithelial
ENSG00000131044	0.643649	MiXcan	Cell-type-specific	Non-epithelial
ENSG00000131055	0.425373	MiXcan	Cell-type-specific	Non-epithelial
ENSG00000131100	0.723521	MiXcan	Cell-type-specific	Non-epithelial
ENSG00000131165	-0.0641909	MiXcan	Non-specific	Non-epithelial
ENSG00000131188	0.698342	MiXcan	Cell-type-specific	Non-epithelial
ENSG00000131203	0.110041	MiXcan	Non-specific	Non-epithelial
ENSG00000131323	0.213859	MiXcan	Cell-type-specific	Non-epithelial
ENSG00000131351	0.534572	MiXcan	Cell-type-specific	Non-epithelial
ENSG00000131379	0.516627	MiXcan	Cell-type-specific	Non-epithelial
ENSG00000131386	0.856098	MiXcan	Cell-type-specific	Non-epithelial
ENSG00000131400	0.795794	MiXcan	Cell-type-specific	Non-epithelial
ENSG00000131435	0.803518	MiXcan	Cell-type-specific	Non-epithelial
ENSG00000131437	0.498835	MiXcan	Cell-type-specific	Non-epithelial
ENSG00000131446	0.627178	MiXcan	Cell-type-specific	Non-epithelial
ENSG00000131473	0.175766	MiXcan	Cell-type-specific	Non-epithelial
ENSG00000131495	0.374714	MiXcan	Cell-type-specific	Non-epithelial
ENSG00000131558	0.342124	MiXcan	Cell-type-specific	Non-epithelial
ENSG00000131591	0.878659	MiXcan	Cell-type-specific	Non-epithelial
ENSG00000131626	0.195545	MiXcan	Cell-type-specific	Non-epithelial
ENSG00000131668	0.558457	MiXcan	Cell-type-specific	Non-epithelial
ENSG00000131669	0.454243	MiXcan	Cell-type-specific	Non-epithelial
ENSG00000131697	0.157156	MiXcan	Cell-type-specific	Non-epithelial
ENSG00000131711	0.759997	MiXcan	Cell-type-specific	Non-epithelial
ENSG00000131730	0.69571	MiXcan	Cell-type-specific	Non-epithelial
ENSG00000131778	-0.0695249	MiXcan	Cell-type-specific	Non-epithelial
ENSG00000131788	0.75557	MiXcan	Cell-type-specific	Non-epithelial
ENSG00000131844	0.407878	MiXcan	Cell-type-specific	Non-epithelial
ENSG00000131845	0.180023	MiXcan	Non-specific	Non-epithelial
ENSG00000131849	0.55186	MiXcan	Cell-type-specific	Non-epithelial
ENSG00000131873	0.0927598	MiXcan	Non-specific	Non-epithelial
ENSG00000131941	0.848947	MiXcan	Cell-type-specific	Non-epithelial
ENSG00000131944	0.47476	MiXcan	Cell-type-specific	Non-epithelial
ENSG00000132031	-0.119513	MiXcan	Cell-type-specific	Non-epithelial
ENSG00000132122	0.361147	MiXcan	Cell-type-specific	Non-epithelial
ENSG00000132141	0.618529	MiXcan	Cell-type-specific	Non-epithelial
ENSG00000132199	0.626384	MiXcan	Cell-type-specific	Non-epithelial
ENSG00000132205	0.502252	MiXcan	Cell-type-specific	Non-epithelial
ENSG00000132207	-0.0357113	MiXcan	Non-specific	Non-epithelial
ENSG00000132259	0.189137	MiXcan	Cell-type-specific	Non-epithelial
ENSG00000132274	-0.072016	MiXcan	Cell-type-specific	Non-epithelial
ENSG00000132275	0.460781	MiXcan	Cell-type-specific	Non-epithelial
ENSG00000132286	0.183202	MiXcan	Cell-type-specific	Non-epithelial
ENSG00000132305	0.572049	MiXcan	Cell-type-specific	Non-epithelial
ENSG00000132313	0.837275	MiXcan	Cell-type-specific	Non-epithelial
ENSG00000132357	0.89331	MiXcan	Cell-type-specific	Non-epithelial
ENSG00000132376	0.766453	MiXcan	Cell-type-specific	Non-epithelial
ENSG00000132383	0.313142	MiXcan	Cell-type-specific	Non-epithelial
ENSG00000132386	0.93282	MiXcan	Cell-type-specific	Non-epithelial
ENSG00000132394	-0.124631	MiXcan	Cell-type-specific	Non-epithelial
ENSG00000132406	0.245668	MiXcan	Cell-type-specific	Non-epithelial
ENSG00000132432	0.1	MiXcan	Cell-type-specific	Non-epithelial
ENSG00000132436	0.0569493	MiXcan	Cell-type-specific	Non-epithelial
ENSG00000132514	0.108831	MiXcan	Cell-type-specific	Non-epithelial
ENSG00000132554	0.830414	MiXcan	Cell-type-specific	Non-epithelial
ENSG00000132600	0.15698	MiXcan	Cell-type-specific	Non-epithelial
ENSG00000132603	-0.0920387	MiXcan	Cell-type-specific	Non-epithelial
ENSG00000132613	0.4407	MiXcan	Cell-type-specific	Non-epithelial
ENSG00000132646	0.0218566	MiXcan	Cell-type-specific	Non-epithelial
ENSG00000132681	0.725953	MiXcan	Cell-type-specific	Non-epithelial
ENSG00000132740	0.682993	MiXcan	Cell-type-specific	Non-epithelial
ENSG00000132744	0.870405	MiXcan	Cell-type-specific	Non-epithelial
[truncated: 10,853 more rows]

## Sheet: Fig3
Group	Gene	snRNAseqDiff	Value
Pred. White > AA	ANKRD65	White-AA	0.214837
Pred. White > AA	AL645728.1	White-AA	-0.191366
Pred. White > AA	CEP104	White-AA	0.228209
Pred. White > AA	LURAP1	White-AA	0.147032
Pred. White > AA	ZNF514	White-AA	-0.179971
Pred. White > AA	MZT2A	White-AA	0.366758
Pred. White > AA	WDSUB1	White-AA	0.777024
Pred. White > AA	EFHB	White-AA	0.941628
Pred. White > AA	NEK4	White-AA	0.0688925
Pred. White > AA	CHST13	White-AA	-0.191366
Pred. White > AA	PCGF3	White-AA	-0.087948
Pred. White > AA	CPLX1	White-AA	0.737274
Pred. White > AA	SLC26A1	White-AA	0.744137
Pred. White > AA	MAEA	White-AA	-0.0578527
Pred. White > AA	NUP54	White-AA	0.11629
Pred. White > AA	ADH1C	White-AA	0.184866
Pred. White > AA	NDNF	White-AA	0.216269
Pred. White > AA	AMACR	White-AA	-0.27177
Pred. White > AA	SETD9	White-AA	0.79762
Pred. White > AA	ATG10	White-AA	0.599077
Pred. White > AA	ATP6AP1L	White-AA	0.393584
Pred. White > AA	PCDHB16	White-AA	-0.652108
Pred. White > AA	SLC36A1	White-AA	0.118936
Pred. White > AA	MAPK9	White-AA	0.125545
Pred. White > AA	MYLK4	White-AA	0.0771819
Pred. White > AA	ZNF322	White-AA	-0.10739
Pred. White > AA	HLA-DQA1	White-AA	-0.311239
Pred. White > AA	HLA-DQB1	White-AA	0.60268
Pred. White > AA	MDGA1	White-AA	0.0867301
Pred. White > AA	QRSL1	White-AA	0.531452
Pred. White > AA	MICAL1	White-AA	-1.00906
Pred. White > AA	DAGLB	White-AA	-0.806208
Pred. White > AA	STK31	White-AA	-0.415604
Pred. White > AA	CPVL	White-AA	0.0729923
Pred. White > AA	TYW1B	White-AA	0.482398
Pred. White > AA	POMZP3	White-AA	0.600191
Pred. White > AA	ARHGEF35	White-AA	0.0877812
Pred. White > AA	GGH	White-AA	0.853076
Pred. White > AA	OSGIN2	White-AA	0.267282
Pred. White > AA	DSCC1	White-AA	1.07961
Pred. White > AA	NUDT2	White-AA	0.147721
Pred. White > AA	CNTNAP3B	White-AA	0.284293
Pred. White > AA	FXN	White-AA	0.479283
Pred. White > AA	NINJ1	White-AA	0.13273
Pred. White > AA	NUCB2	White-AA	0.713653
Pred. White > AA	RNASEH2C	White-AA	0.369863
Pred. White > AA	CTSW	White-AA	-0.946058
Pred. White > AA	TPCN2	White-AA	-0.751102
Pred. White > AA	RAB38	White-AA	0.246321
Pred. White > AA	SNX19	White-AA	0.896284
Pred. White > AA	ASAH2	White-AA	0.316264
Pred. White > AA	NODAL	White-AA	0.230692
Pred. White > AA	ABCC2	White-AA	-0.00500221
Pred. White > AA	GNB3	White-AA	0.840385
Pred. White > AA	GLIPR1L2	White-AA	0.307852
Pred. White > AA	RNASE4	White-AA	-0.957369
Pred. White > AA	DHRS4L2	White-AA	0.308786
Pred. White > AA	RALGAPA1	White-AA	0.56316
Pred. White > AA	CNIH1	White-AA	0.231734
Pred. White > AA	DISP2	White-AA	0.0165664
Pred. White > AA	C15orf40	White-AA	-0.0648221
Pred. White > AA	WFIKKN1	White-AA	-0.355512
Pred. White > AA	CCDC154	White-AA	-0.0927314
Pred. White > AA	FLYWCH1	White-AA	-0.121334
Pred. White > AA	NPIPA5	White-AA	0.147368
Pred. White > AA	ITFG1	White-AA	-0.101204
Pred. White > AA	LONP2	White-AA	0.489798
Pred. White > AA	CDK10	White-AA	-0.63953
Pred. White > AA	C17orf97	White-AA	0.132971
Pred. White > AA	SHPK	White-AA	-0.191366
Pred. White > AA	CCL23	White-AA	0.296385
Pred. White > AA	DHX58	White-AA	-0.265396
Pred. White > AA	RND2	White-AA	-0.0554242
Pred. White > AA	DNAH17	White-AA	0.291269
Pred. White > AA	ARL16	White-AA	0.222485
Pred. White > AA	CEP192	White-AA	0.226772
Pred. White > AA	DSG2	White-AA	-0.0357265
Pred. White > AA	MCM8	White-AA	-0.289202
Pred. White > AA	SLC13A3	White-AA	0.0433278
Pred. White > AA	ABCA7	White-AA	-1.08951
Pred. White > AA	GPR108	White-AA	-0.271259
Pred. White > AA	MAG	White-AA	0.667776
Pred. White > AA	FFAR1	White-AA	-0.191366
Pred. White > AA	CAPN12	White-AA	0.62757
Pred. White > AA	LGALS7B	White-AA	-0.191366
Pred. White > AA	PSG4	White-AA	-0.249727
Pred. White > AA	TULP2	White-AA	-0.0133147
Pred. White > AA	DKKL1	White-AA	0.861011
Pred. White > AA	CCDC155	White-AA	0.805874
Pred. White > AA	CPT1C	White-AA	0.0809465
Pred. White > AA	ZNF528	White-AA	0.210287
Pred. White > AA	ZNF600	White-AA	0.0153817
Pred. White > AA	ZNF320	White-AA	0.0100228
Pred. White > AA	NLRP2	White-AA	-0.292313
Pred. White > AA	SERPIND1	White-AA	0.578277
Pred. White > AA	DRICH1	White-AA	0.451306
Pred. White > AA	SMDT1	White-AA	0.043048
Pred. White > AA	FAM118A	White-AA	1.1742
Pred. White > AA	FTCD	White-AA	-0.0239242
Pred. White > AA	SPATC1L	White-AA	0.657649
Pred. White < AA	LDLRAP1	White-AA	-0.467313
Pred. White < AA	PPIE	White-AA	-0.385967
Pred. White < AA	L1TD1	White-AA	0.822386
Pred. White < AA	ITGB3BP	White-AA	-0.200102
Pred. White < AA	GBP3	White-AA	0.180228
Pred. White < AA	ST7L	White-AA	0.223751
Pred. White < AA	WARS2	White-AA	0.151913
Pred. White < AA	NBPF26	White-AA	0.00974066
Pred. White < AA	RBM8A	White-AA	0.0875912
Pred. White < AA	FLG	White-AA	-0.191366
Pred. White < AA	SPTA1	White-AA	-0.774757
Pred. White < AA	METTL18	White-AA	-0.0715167
Pred. White < AA	GPR137B	White-AA	0.0574979
Pred. White < AA	SNTG2	White-AA	0.264243
Pred. White < AA	MSH2	White-AA	0.418028
Pred. White < AA	ANKRD36B	White-AA	-1.08526
Pred. White < AA	RFX8	White-AA	-0.447847
Pred. White < AA	SULT1C2	White-AA	0.694232
Pred. White < AA	RGPD8	White-AA	-0.457463
Pred. White < AA	GPR17	White-AA	-0.191366
Pred. White < AA	ALS2CR12	White-AA	0.0450943
Pred. White < AA	ESPNL	White-AA	-0.159244
Pred. White < AA	ZNF718	White-AA	0.415125
Pred. White < AA	DGKQ	White-AA	-0.387775
Pred. White < AA	SLC9A3	White-AA	-0.459795
Pred. White < AA	ANKRD33B	White-AA	0.070596
Pred. White < AA	GTF2H2C	White-AA	-0.0693561
Pred. White < AA	ERAP2	White-AA	0.301957
Pred. White < AA	EPB41L4A	White-AA	0.344739
Pred. White < AA	REEP5	White-AA	-0.053216
Pred. White < AA	TMEM170B	White-AA	0.327773
Pred. White < AA	MRS2	White-AA	0.0211023
Pred. White < AA	ZSCAN23	White-AA	0.495446
Pred. White < AA	HLA-DQA2	White-AA	-0.191366
Pred. White < AA	UHRF1BP1	White-AA	-0.0476503
Pred. White < AA	LYRM2	White-AA	0.391846
Pred. White < AA	FAM162B	White-AA	-0.191366
Pred. White < AA	AHI1	White-AA	-0.0919383
Pred. White < AA	ASB4	White-AA	0.180578
Pred. White < AA	MMP16	White-AA	-0.0230132
Pred. White < AA	C8orf37	White-AA	0.0892444
Pred. White < AA	TSNARE1	White-AA	-0.385798
Pred. White < AA	LYNX1	White-AA	-1.21621
Pred. White < AA	IFT74	White-AA	-0.124627
Pred. White < AA	CENPP	White-AA	-0.453885
Pred. White < AA	RBM18	White-AA	0.259147
Pred. White < AA	ZNF79	White-AA	0.0404671
Pred. White < AA	SURF1	White-AA	0.301965
Pred. White < AA	DNLZ	White-AA	-0.191366
Pred. White < AA	SNX32	White-AA	0.245388
Pred. White < AA	XRRA1	White-AA	-0.112185
Pred. White < AA	C11orf54	White-AA	0.136294
Pred. White < AA	ANGPTL5	White-AA	-0.225291
Pred. White < AA	MALRD1	White-AA	0.354593
Pred. White < AA	PTCHD3	White-AA	-0.56567
Pred. White < AA	AGAP9	White-AA	0.293334
Pred. White < AA	WDR11	White-AA	-0.124947
Pred. White < AA	SPSB2	White-AA	0.079691
Pred. White < AA	CLEC12A	White-AA	0.141677
Pred. White < AA	PRH1	White-AA	0.0346394
Pred. White < AA	ERP27	White-AA	-0.200296
Pred. White < AA	TMBIM4	White-AA	-0.191366
Pred. White < AA	P2RX7	White-AA	-0.157758
Pred. White < AA	SOHLH2	White-AA	-0.191366
Pred. White < AA	EBPL	White-AA	0.379723
Pred. White < AA	DHRS1	White-AA	-0.0568145
Pred. White < AA	NOP9	White-AA	-0.344639
Pred. White < AA	KHNYN	White-AA	-0.439663
Pred. White < AA	ENTPD5	White-AA	0.546869
Pred. White < AA	GOLGA8R	White-AA	-0.191366
Pred. White < AA	ADAL	White-AA	0.526688
Pred. White < AA	SCAMP5	White-AA	-0.305557
Pred. White < AA	PPCDC	White-AA	0.230924
Pred. White < AA	MAN2C1	White-AA	-0.787903
Pred. White < AA	LYSMD4	White-AA	-0.182589
Pred. White < AA	TPSD1	White-AA	-0.191366
Pred. White < AA	COQ7	White-AA	-0.32882
Pred. White < AA	KNOP1	White-AA	-0.130113
Pred. White < AA	CLEC18A	White-AA	-0.621539
Pred. White < AA	ZFP1	White-AA	0.257973
Pred. White < AA	SLC22A31	White-AA	0.138028
Pred. White < AA	SRR	White-AA	0.0712674
Pred. White < AA	SLFN12	White-AA	0.185761
Pred. White < AA	LRRC37A	White-AA	-0.120354
Pred. White < AA	LRRC37A2	White-AA	-0.143291
Pred. White < AA	RSAD1	White-AA	0.0634026
Pred. White < AA	HEATR6	White-AA	0.0949823
Pred. White < AA	FTSJ3	White-AA	-0.318332
Pred. White < AA	NUP85	White-AA	-0.218975
Pred. White < AA	MXRA7	White-AA	-0.621427
Pred. White < AA	IMPA2	White-AA	-0.0929296
Pred. White < AA	GRIN3B	White-AA	-0.128531
Pred. White < AA	LGALS7	White-AA	-0.191366
Pred. White < AA	ZNF155	White-AA	-0.314874
Pred. White < AA	IRF3	White-AA	-0.92433
Pred. White < AA	ZNF534	White-AA	-0.592984
Pred. White < AA	ZNF765	White-AA	-0.0943509
Pred. White < AA	DYRK1A	White-AA	-0.0402964
Pred. White < AA	PRDM15	White-AA	-0.395399
Pred. White < AA	PWP2	White-AA	-1.96951
Pred. White > Asian	WRAP73	White-Asian	-0.13549
Pred. White > Asian	CEP104	White-Asian	0.287417
Pred. White > Asian	HES2	White-Asian	0.562941
Pred. White > Asian	NBPF3	White-Asian	0.2901
Pred. White > Asian	C1orf216	White-Asian	1.25857
Pred. White > Asian	TTC4	White-Asian	-0.998902
Pred. White > Asian	VSIG8	White-Asian	0.26148
Pred. White > Asian	ATP1A4	White-Asian	-0.321685
Pred. White > Asian	ATP6V1C2	White-Asian	-0.0687776
Pred. White > Asian	WDR35	White-Asian	0.125263
Pred. White > Asian	EML4	White-Asian	0.167233
Pred. White > Asian	C2orf74	White-Asian	0.455456
Pred. White > Asian	WDSUB1	White-Asian	0.536243
Pred. White > Asian	EFHD1	White-Asian	0.799622
Pred. White > Asian	EFHB	White-Asian	0.668217
Pred. White > Asian	CDC25A	White-Asian	1.00179
Pred. White > Asian	ZNF589	White-Asian	0.431137
Pred. White > Asian	RFT1	White-Asian	0.60784
Pred. White > Asian	POGLUT1	White-Asian	0.072499
Pred. White > Asian	PCGF3	White-Asian	-0.114987
Pred. White > Asian	SLC26A1	White-Asian	0.603462
Pred. White > Asian	MAEA	White-Asian	-0.167313
Pred. White > Asian	UGT2B7	White-Asian	1.01116
Pred. White > Asian	CASP3	White-Asian	0.130254
Pred. White > Asian	SLC9A3	White-Asian	0.0296641
Pred. White > Asian	AMACR	White-Asian	0.127852
Pred. White > Asian	SETD9	White-Asian	0.377591
Pred. White > Asian	ATG10	White-Asian	0.551235
Pred. White > Asian	ATP6AP1L	White-Asian	0.0167101
Pred. White > Asian	PCDHB16	White-Asian	0.0522364
Pred. White > Asian	MYLK4	White-Asian	-0.0589074
Pred. White > Asian	SCGN	White-Asian	-0.182437
Pred. White > Asian	ZNF322	White-Asian	0.340359
Pred. White > Asian	MDGA1	White-Asian	-0.420614
Pred. White > Asian	CCZ1	White-Asian	0.0182652
Pred. White > Asian	ANKRD61	White-Asian	0.112607
Pred. White > Asian	DAGLB	White-Asian	-0.333182
Pred. White > Asian	VWDE	White-Asian	0.587427
Pred. White > Asian	STK31	White-Asian	-0.0645895
Pred. White > Asian	CRHR2	White-Asian	0.0522364
Pred. White > Asian	CRCP	White-Asian	0.23781
Pred. White > Asian	SPDYE5	White-Asian	1.16089
Pred. White > Asian	POMZP3	White-Asian	0.698638
Pred. White > Asian	NMRK1	White-Asian	0.104399
Pred. White > Asian	MS4A14	White-Asian	0.233769
Pred. White > Asian	NADSYN1	White-Asian	0.920181
Pred. White > Asian	SNX19	White-Asian	0.684306
Pred. White > Asian	C1QL3	White-Asian	1.63194
Pred. White > Asian	LRRC20	White-Asian	0.38582
Pred. White > Asian	NUDT13	White-Asian	0.200138
Pred. White > Asian	OPN4	White-Asian	0.0522364
Pred. White > Asian	LDB3	White-Asian	-0.443889
Pred. White > Asian	ABCC2	White-Asian	0.118215
Pred. White > Asian	CASP7	White-Asian	-0.0202295
Pred. White > Asian	DPYSL4	White-Asian	0.493886
Pred. White > Asian	DDX11	White-Asian	0.281011
Pred. White > Asian	PMEL	White-Asian	-0.0180757
Pred. White > Asian	GLIPR1L2	White-Asian	-0.335271
Pred. White > Asian	C12orf43	White-Asian	-0.258244
Pred. White > Asian	HAUS4	White-Asian	-0.346146
Pred. White > Asian	EMC9	White-Asian	0.145438
Pred. White > Asian	CHURC1	White-Asian	-0.492359
Pred. White > Asian	DISP2	White-Asian	-0.466514
Pred. White > Asian	CCDC154	White-Asian	-0.42043
Pred. White > Asian	ITFG1	White-Asian	-0.1637
Pred. White > Asian	FBXO39	White-Asian	0.0662812
Pred. White > Asian	CCL23	White-Asian	0.539987
Pred. White > Asian	DHX8	White-Asian	0.00965224
Pred. White > Asian	ARL17B	White-Asian	0.762927
Pred. White > Asian	ARL17A	White-Asian	1.2237
Pred. White > Asian	GGA3	White-Asian	0.891905
Pred. White > Asian	GAA	White-Asian	0.0556213
Pred. White > Asian	OGFOD3	White-Asian	-0.0656903
Pred. White > Asian	POLI	White-Asian	-0.105391
Pred. White > Asian	RBCK1	White-Asian	0.269388
Pred. White > Asian	WFDC3	White-Asian	0.305027
Pred. White > Asian	ATP8B3	White-Asian	0.779311
Pred. White > Asian	MRI1	White-Asian	0.590769
Pred. White > Asian	CYP4F11	White-Asian	0.746178
Pred. White > Asian	ZNF208	White-Asian	0.428208
Pred. White > Asian	ZNF257	White-Asian	0.608238
Pred. White > Asian	MAG	White-Asian	0.911378
Pred. White > Asian	CD22	White-Asian	0.379006
Pred. White > Asian	LGALS7B	White-Asian	0.0522364
Pred. White > Asian	ZNF780A	White-Asian	0.0907077
Pred. White > Asian	CEACAM21	White-Asian	0.0522364
Pred. White > Asian	PSG4	White-Asian	0.780661
Pred. White > Asian	LIG1	White-Asian	-0.0359422
Pred. White > Asian	IZUMO1	White-Asian	0.524398
Pred. White > Asian	CCDC155	White-Asian	0.600122
Pred. White > Asian	ZNF528	White-Asian	-0.174522
Pred. White > Asian	ZNF600	White-Asian	-0.102692
Pred. White > Asian	NLRP2	White-Asian	0.551436
Pred. White > Asian	GP6	White-Asian	0.272174
Pred. White > Asian	SERPIND1	White-Asian	0.109011
Pred. White > Asian	MIF	White-Asian	0.174562
Pred. White > Asian	APOL6	White-Asian	-0.856676
Pred. White > Asian	FAM118A	White-Asian	1.31261
Pred. White > Asian	TMEM50B	White-Asian	0.150981
Pred. White > Asian	WRB	White-Asian	0.365898
Pred. White < Asian	RHD	White-Asian	-0.0274303
Pred. White < Asian	GBP3	White-Asian	0.361433
Pred. White < Asian	NBPF26	White-Asian	0.0467456
Pred. White < Asian	HRNR	White-Asian	-0.712196
Pred. White < Asian	METTL18	White-Asian	-0.332449
Pred. White < Asian	NUAK2	White-Asian	0.196425
Pred. White < Asian	TAF1B	White-Asian	0.0938948
Pred. White < Asian	PFN4	White-Asian	-0.108373
Pred. White < Asian	CLHC1	White-Asian	0.00780257
Pred. White < Asian	THNSL2	White-Asian	-0.448214
Pred. White < Asian	SULT1C2	White-Asian	0.327554
Pred. White < Asian	RGPD8	White-Asian	-0.152805
Pred. White < Asian	PAX8	White-Asian	-0.238778
Pred. White < Asian	RBM44	White-Asian	-0.206634
Pred. White < Asian	TIMP4	White-Asian	0.0522364
Pred. White < Asian	POMGNT2	White-Asian	-0.0731057
Pred. White < Asian	UVSSA	White-Asian	-0.479758
Pred. White < Asian	ZFYVE28	White-Asian	-0.113308
Pred. White < Asian	BOD1L1	White-Asian	-0.547867
Pred. White < Asian	PI4K2B	White-Asian	-0.643749
Pred. White < Asian	ANAPC4	White-Asian	-0.726779
Pred. White < Asian	GUF1	White-Asian	-0.715688
Pred. White < Asian	CNGA1	White-Asian	-0.588934
Pred. White < Asian	GTF2H2C	White-Asian	0.377217
Pred. White < Asian	FBLL1	White-Asian	-0.7032
Pred. White < Asian	ZFP57	White-Asian	-1.71457
Pred. White < Asian	HCG27	White-Asian	0.022775
Pred. White < Asian	MICA	White-Asian	-0.726459
Pred. White < Asian	ATF6B	White-Asian	0.900179
Pred. White < Asian	HLA-DRB5	White-Asian	-1.73304
Pred. White < Asian	HLA-DQA2	White-Asian	0.0522364
Pred. White < Asian	TDRD6	White-Asian	-0.448489
Pred. White < Asian	CENPQ	White-Asian	-0.441322
Pred. White < Asian	SLC22A16	White-Asian	-0.160516
Pred. White < Asian	FAM162B	White-Asian	-0.538258
Pred. White < Asian	AHI1	White-Asian	-0.00597659
Pred. White < Asian	GTF2IRD2	White-Asian	0.536842
Pred. White < Asian	SLC13A4	White-Asian	0.470499
Pred. White < Asian	LRRC61	White-Asian	0.296237
Pred. White < Asian	IQCA1L	White-Asian	-0.781063
Pred. White < Asian	ZC3H3	White-Asian	-0.10699
Pred. White < Asian	CPSF1	White-Asian	-1.10514
Pred. White < Asian	ZNF34	White-Asian	-0.492676
Pred. White < Asian	IFT74	White-Asian	-0.28059
Pred. White < Asian	FRRS1L	White-Asian	-0.394547
Pred. White < Asian	RBM18	White-Asian	0.186424
Pred. White < Asian	LCN8	White-Asian	-0.702048
Pred. White < Asian	C11orf21	White-Asian	0.0522364
Pred. White < Asian	ZNF215	White-Asian	0.604643
Pred. White < Asian	ACCS	White-Asian	-1.10758
Pred. White < Asian	SYTL2	White-Asian	0.620105
Pred. White < Asian	TTC12	White-Asian	-0.238037
Pred. White < Asian	OAF	White-Asian	0.611483
Pred. White < Asian	MALRD1	White-Asian	-0.191278
Pred. White < Asian	PTCHD3	White-Asian	-0.613057
Pred. White < Asian	CSGALNACT2	White-Asian	-0.0691661
Pred. White < Asian	NUTM2E	White-Asian	0.0522364
Pred. White < Asian	SFXN4	White-Asian	-0.321741
Pred. White < Asian	CLEC12A	White-Asian	0.1641
Pred. White < Asian	ERP27	White-Asian	-0.256828
Pred. White < Asian	H1FNT	White-Asian	0.0522364
Pred. White < Asian	COQ5	White-Asian	0.0988638
Pred. White < Asian	EBPL	White-Asian	0.299514
Pred. White < Asian	GLRX5	White-Asian	0.107505
Pred. White < Asian	GOLGA8R	White-Asian	0.0522364
Pred. White < Asian	ADAL	White-Asian	0.262427
Pred. White < Asian	GRIN2A	White-Asian	0.345021
Pred. White < Asian	BEAN1	White-Asian	0.106321
Pred. White < Asian	TK2	White-Asian	0.508765
Pred. White < Asian	EXOSC6	White-Asian	-0.318124
Pred. White < Asian	ZFP1	White-Asian	0.0431749
Pred. White < Asian	FANCA	White-Asian	-0.106165
Pred. White < Asian	C17orf97	White-Asian	-0.293039
Pred. White < Asian	SMYD4	White-Asian	0.113574
Pred. White < Asian	SRR	White-Asian	0.13514
Pred. White < Asian	TRPV1	White-Asian	0.112013
Pred. White < Asian	SHPK	White-Asian	0.0522364
Pred. White < Asian	NOS2	White-Asian	0.119139
Pred. White < Asian	GSDMA	White-Asian	0.0606149
Pred. White < Asian	HOXB2	White-Asian	0.0379691
Pred. White < Asian	MYCBPAP	White-Asian	0.196787
Pred. White < Asian	FTSJ3	White-Asian	-0.25125
Pred. White < Asian	MXRA7	White-Asian	-0.5309
Pred. White < Asian	MFSD11	White-Asian	-0.105249
Pred. White < Asian	NAPG	White-Asian	-0.0172557
Pred. White < Asian	IMPA2	White-Asian	0.322973
Pred. White < Asian	DTD1	White-Asian	0.295349
Pred. White < Asian	NELFCD	White-Asian	0.134633
Pred. White < Asian	POLR2E	White-Asian	-0.162511
Pred. White < Asian	SLC25A41	White-Asian	-0.352404
Pred. White < Asian	2022-03-02	White-Asian	0.321269
Pred. White < Asian	ADGRE2	White-Asian	-0.644675
Pred. White < Asian	PGPEP1	White-Asian	0.179211
Pred. White < Asian	LGALS7	White-Asian	0.0522364
Pred. White < Asian	PLA2G4C	White-Asian	-1.44229
Pred. White < Asian	SIGLEC12	White-Asian	-0.333997
Pred. White < Asian	ZNF765	White-Asian	-0.106208
Pred. White < Asian	GSTT2B	White-Asian	-0.430126
Pred. White < Asian	DYRK1A	White-Asian	-0.303976
Pred. White < Asian	PWP2	White-Asian	-1.20075
Pred. AA > Asian	TNFRSF18	AA-Asian	1.00288
Pred. AA > Asian	NBPF3	AA-Asian	0.350233
Pred. AA > Asian	PPIE	AA-Asian	0.372753
Pred. AA > Asian	NRDC	AA-Asian	-0.178172
Pred. AA > Asian	TTC4	AA-Asian	-0.807537
Pred. AA > Asian	L1TD1	AA-Asian	-0.653283
Pred. AA > Asian	ITGB3BP	AA-Asian	0.0791007
Pred. AA > Asian	HFM1	AA-Asian	-0.058952
Pred. AA > Asian	RBM8A	AA-Asian	-0.43439
Pred. AA > Asian	FLG	AA-Asian	0.243602
Pred. AA > Asian	SPTA1	AA-Asian	0.336556
Pred. AA > Asian	GPR137B	AA-Asian	0.0116635
Pred. AA > Asian	ZNF669	AA-Asian	-0.450667
Pred. AA > Asian	KHK	AA-Asian	0.147866
Pred. AA > Asian	C2orf74	AA-Asian	-0.181701
Pred. AA > Asian	SPC25	AA-Asian	-0.428921
Pred. AA > Asian	G6PC2	AA-Asian	0.638247
Pred. AA > Asian	EFHD1	AA-Asian	0.785716
Pred. AA > Asian	CDC25A	AA-Asian	0.758881
Pred. AA > Asian	ZNF589	AA-Asian	0.464947
Pred. AA > Asian	KCNMB3	AA-Asian	0.0929165
Pred. AA > Asian	ZNF718	AA-Asian	-0.261365
Pred. AA > Asian	CASP3	AA-Asian	0.158658
Pred. AA > Asian	SLC9A3	AA-Asian	0.489459
Pred. AA > Asian	ERAP2	AA-Asian	-0.164169
Pred. AA > Asian	EPB41L4A	AA-Asian	0.119458
Pred. AA > Asian	REEP5	AA-Asian	0.429373
Pred. AA > Asian	PCDHB16	AA-Asian	0.704345
Pred. AA > Asian	SCGN	AA-Asian	0.0458868
Pred. AA > Asian	ZSCAN23	AA-Asian	-0.128685
Pred. AA > Asian	HLA-C	AA-Asian	-0.414703
Pred. AA > Asian	CRHR2	AA-Asian	0.243602
Pred. AA > Asian	CRCP	AA-Asian	0.50763
Pred. AA > Asian	POM121C	AA-Asian	-0.0512468
Pred. AA > Asian	SPDYE5	AA-Asian	-0.259005
Pred. AA > Asian	POMZP3	AA-Asian	0.0984461
Pred. AA > Asian	TRIM4	AA-Asian	-0.43421
Pred. AA > Asian	MMP16	AA-Asian	-0.145567
Pred. AA > Asian	TSNARE1	AA-Asian	0.153812
Pred. AA > Asian	NMRK1	AA-Asian	-0.0515406
Pred. AA > Asian	CENPP	AA-Asian	-0.03039
Pred. AA > Asian	SURF1	AA-Asian	0.0081108
Pred. AA > Asian	DNLZ	AA-Asian	-0.575974
Pred. AA > Asian	SNX32	AA-Asian	-0.0332235
Pred. AA > Asian	XRRA1	AA-Asian	0.309515
Pred. AA > Asian	C11orf54	AA-Asian	-0.448386
Pred. AA > Asian	C1QL3	AA-Asian	1.24316
Pred. AA > Asian	AGAP9	AA-Asian	0.110987
Pred. AA > Asian	NUDT13	AA-Asian	-0.192888
Pred. AA > Asian	OPN4	AA-Asian	0.243602
Pred. AA > Asian	LDB3	AA-Asian	-0.47752
Pred. AA > Asian	FRA10AC1	AA-Asian	-0.229991
Pred. AA > Asian	MFSD13A	AA-Asian	0.048532
Pred. AA > Asian	CASP7	AA-Asian	0.235526
Pred. AA > Asian	EMX2	AA-Asian	0.243602
Pred. AA > Asian	DDX11	AA-Asian	0.837496
Pred. AA > Asian	PMEL	AA-Asian	-0.291669
Pred. AA > Asian	GATC	AA-Asian	0.12612
Pred. AA > Asian	SOHLH2	AA-Asian	-0.159966
Pred. AA > Asian	TRIM13	AA-Asian	0.0274259
Pred. AA > Asian	CKAP2	AA-Asian	-0.225781
Pred. AA > Asian	HAUS4	AA-Asian	0.152434
Pred. AA > Asian	KHNYN	AA-Asian	0.357273
Pred. AA > Asian	CHURC1	AA-Asian	-0.300993
Pred. AA > Asian	SCAMP5	AA-Asian	0.318895
Pred. AA > Asian	MAN2C1	AA-Asian	1.24529
Pred. AA > Asian	LYSMD4	AA-Asian	-0.435867
Pred. AA > Asian	TPSD1	AA-Asian	0.243602
Pred. AA > Asian	CLEC18A	AA-Asian	0.217925
Pred. AA > Asian	FBXO39	AA-Asian	-0.384574
Pred. AA > Asian	SLFN12	AA-Asian	-0.208047
Pred. AA > Asian	CASC3	AA-Asian	-0.160651
Pred. AA > Asian	ARL17B	AA-Asian	1.78624
Pred. AA > Asian	LRRC37A	AA-Asian	0.312433
Pred. AA > Asian	LRRC37A2	AA-Asian	0.741476
Pred. AA > Asian	ARL17A	AA-Asian	0.0212716
Pred. AA > Asian	HEATR6	AA-Asian	-0.154777
Pred. AA > Asian	NUP85	AA-Asian	0.150096
Pred. AA > Asian	FN3KRP	AA-Asian	0.179003
Pred. AA > Asian	POLI	AA-Asian	0.0628849
Pred. AA > Asian	RBCK1	AA-Asian	0.364553
Pred. AA > Asian	DEFB124	AA-Asian	-0.404332
Pred. AA > Asian	WFDC3	AA-Asian	0.174884
Pred. AA > Asian	PPDPF	AA-Asian	-0.0575859
Pred. AA > Asian	ZNF266	AA-Asian	0.602866
Pred. AA > Asian	MRI1	AA-Asian	0.373733
Pred. AA > Asian	CYP4F11	AA-Asian	1.12187
Pred. AA > Asian	ZNF85	AA-Asian	0.344604
Pred. AA > Asian	ZNF257	AA-Asian	0.375658
Pred. AA > Asian	ZNF780A	AA-Asian	0.416759
Pred. AA > Asian	PSG4	AA-Asian	1.03039
Pred. AA > Asian	ZNF155	AA-Asian	-0.312777
Pred. AA > Asian	LIG1	AA-Asian	-0.152768
Pred. AA > Asian	IZUMO1	AA-Asian	1.02846
Pred. AA > Asian	MIF	AA-Asian	0.301663
Pred. AA > Asian	TMEM50B	AA-Asian	0.0268217
Pred. AA > Asian	WRB	AA-Asian	0.445647
Pred. AA > Asian	LCA5L	AA-Asian	0.281971
Pred. AA > Asian	MX1	AA-Asian	0.481142
Pred. AA > Asian	PWP2	AA-Asian	0.76876
Pred. AA < Asian	ISG15	AA-Asian	-0.172704
Pred. AA < Asian	NDUFS5	AA-Asian	-0.725125
Pred. AA < Asian	GSTM4	AA-Asian	0.216986
Pred. AA < Asian	HRNR	AA-Asian	-0.147173
Pred. AA < Asian	NUAK2	AA-Asian	-0.272391
Pred. AA < Asian	CLHC1	AA-Asian	-0.0167026
Pred. AA < Asian	ZNF514	AA-Asian	-0.010245
Pred. AA < Asian	GCC2	AA-Asian	-0.282801
Pred. AA < Asian	MZT2A	AA-Asian	-0.206801
Pred. AA < Asian	PPIL3	AA-Asian	-0.125212
Pred. AA < Asian	RBM44	AA-Asian	0.431995
Pred. AA < Asian	TIMP4	AA-Asian	0.243602
Pred. AA < Asian	NEK4	AA-Asian	-0.0733922
Pred. AA < Asian	DNASE1L3	AA-Asian	-0.394031
Pred. AA < Asian	PCGF3	AA-Asian	-0.0270387
Pred. AA < Asian	BOD1L1	AA-Asian	-0.363429
Pred. AA < Asian	GUF1	AA-Asian	-0.467639
Pred. AA < Asian	CNGA1	AA-Asian	0.0568002
Pred. AA < Asian	ADH1C	AA-Asian	-0.586353
Pred. AA < Asian	FBLL1	AA-Asian	0.0338
Pred. AA < Asian	LYRM4	AA-Asian	0.341912
Pred. AA < Asian	ZFP57	AA-Asian	-1.47021
Pred. AA < Asian	HLA-G	AA-Asian	0.804545
Pred. AA < Asian	POU5F1	AA-Asian	-1.4066
Pred. AA < Asian	HCG27	AA-Asian	0.186118
Pred. AA < Asian	MICA	AA-Asian	-0.202346
Pred. AA < Asian	HLA-DQB1	AA-Asian	-0.870696
Pred. AA < Asian	CENPQ	AA-Asian	-0.199731
Pred. AA < Asian	COL21A1	AA-Asian	0.150486
Pred. AA < Asian	QRSL1	AA-Asian	-0.257494
Pred. AA < Asian	ALDH8A1	AA-Asian	-0.0011581
Pred. AA < Asian	HBS1L	AA-Asian	-0.385636
Pred. AA < Asian	CCZ1B	AA-Asian	-0.000574893
Pred. AA < Asian	TYW1B	AA-Asian	-0.213079
Pred. AA < Asian	TBL2	AA-Asian	0.168049
Pred. AA < Asian	SLC13A4	AA-Asian	0.0100524
Pred. AA < Asian	LRRC61	AA-Asian	0.127162
Pred. AA < Asian	IQCA1L	AA-Asian	-0.589697
Pred. AA < Asian	CSGALNACT1	AA-Asian	0.212879
Pred. AA < Asian	SMIM19	AA-Asian	-0.453112
Pred. AA < Asian	GGH	AA-Asian	-0.469291
Pred. AA < Asian	OSGIN2	AA-Asian	-0.0847657
Pred. AA < Asian	YWHAZ	AA-Asian	-0.0419373
Pred. AA < Asian	DSCC1	AA-Asian	-0.747668
Pred. AA < Asian	PLEC	AA-Asian	0.978502
Pred. AA < Asian	CPSF1	AA-Asian	-0.54812
Pred. AA < Asian	NUDT2	AA-Asian	-0.102827
Pred. AA < Asian	NINJ1	AA-Asian	0.0701677
Pred. AA < Asian	C11orf21	AA-Asian	0.603277
Pred. AA < Asian	NUCB2	AA-Asian	-0.432829
Pred. AA < Asian	PTPN5	AA-Asian	-0.296007
Pred. AA < Asian	RNASEH2C	AA-Asian	-0.794416
Pred. AA < Asian	CTSW	AA-Asian	0.998295
Pred. AA < Asian	SYTL2	AA-Asian	0.374481
Pred. AA < Asian	RAB38	AA-Asian	-0.149444
Pred. AA < Asian	DSCAML1	AA-Asian	-0.0972243
Pred. AA < Asian	CSGALNACT2	AA-Asian	-0.317247
Pred. AA < Asian	ASAH2	AA-Asian	0.392073
Pred. AA < Asian	NODAL	AA-Asian	0.0468244
Pred. AA < Asian	NUTM2A	AA-Asian	0.243602
Pred. AA < Asian	SFXN4	AA-Asian	-0.577228
Pred. AA < Asian	GNB3	AA-Asian	-0.552333
Pred. AA < Asian	NUP107	AA-Asian	-0.260329
Pred. AA < Asian	DDX55	AA-Asian	0.0685264
Pred. AA < Asian	RNASE4	AA-Asian	0.103032
Pred. AA < Asian	DHRS4L2	AA-Asian	-0.25761
Pred. AA < Asian	RALGAPA1	AA-Asian	-0.350616
Pred. AA < Asian	GLRX5	AA-Asian	0.618005
Pred. AA < Asian	GOLGA8B	AA-Asian	-0.103849
Pred. AA < Asian	WFIKKN1	AA-Asian	-0.285751
Pred. AA < Asian	FLYWCH1	AA-Asian	0.0374048
Pred. AA < Asian	RBL2	AA-Asian	-0.22226
Pred. AA < Asian	EXOSC6	AA-Asian	-0.388016
Pred. AA < Asian	ZNF23	AA-Asian	-0.0182667
Pred. AA < Asian	FANCA	AA-Asian	-0.30244
Pred. AA < Asian	C17orf97	AA-Asian	-0.426011
Pred. AA < Asian	TRPV1	AA-Asian	0.0382916
Pred. AA < Asian	SHPK	AA-Asian	0.243602
Pred. AA < Asian	NOS2	AA-Asian	-0.416501
Pred. AA < Asian	SYNRG	AA-Asian	-0.290728
Pred. AA < Asian	DHX58	AA-Asian	-0.0135362
Pred. AA < Asian	RND2	AA-Asian	0.110194
Pred. AA < Asian	SPATA20	AA-Asian	-0.285537
Pred. AA < Asian	DNAH17	AA-Asian	-0.153859
Pred. AA < Asian	ARL16	AA-Asian	-0.0867407
Pred. AA < Asian	DSG2	AA-Asian	0.0926166
Pred. AA < Asian	SLC14A1	AA-Asian	0.413593
Pred. AA < Asian	MCM8	AA-Asian	-0.237047
Pred. AA < Asian	SLC13A3	AA-Asian	0.380184
Pred. AA < Asian	ABCA7	AA-Asian	0.347866
Pred. AA < Asian	SLC25A41	AA-Asian	-0.909001
Pred. AA < Asian	GPR108	AA-Asian	-0.0107076
Pred. AA < Asian	2022-03-02	AA-Asian	-0.318521
Pred. AA < Asian	SERTAD3	AA-Asian	-0.123744
Pred. AA < Asian	PLA2G4C	AA-Asian	-0.698936
Pred. AA < Asian	CPT1C	AA-Asian	0.777305
Pred. AA < Asian	RSPH14	AA-Asian	-0.0224016
Pred. AA < Asian	DRICH1	AA-Asian	-0.4454
Pred. AA < Asian	SMDT1	AA-Asian	-0.30403
Pred. AA < Asian	FTCD	AA-Asian	0.12346

## Sheet: Fig4a
XYAssociation	YDAssociation	b0	nonzero_b1	nonzero_b1	Method	TypeIPower
Homo	No Y-D Assoc. (Type I)	0	1	1	MiXcan (combine)	0.0450308
Homo	No Y-D Assoc. (Type I)	0	1	1	PrediXcan	0.0460551
Homo	Homo Y-D Assoc.	0	1	1	MiXcan (combine)	0.854858
Homo	Homo Y-D Assoc.	0	1	1	PrediXcan	0.883224
Homo	Y-D Assoc. from Major Cell Type	0	1	1	MiXcan (combine)	0.376969
Homo	Y-D Assoc. from Major Cell Type	0	1	1	PrediXcan	0.387507
Homo	Y-D Assoc. from Minor Cell Type	0	1	1	MiXcan (combine)	0.355954
Homo	Y-D Assoc. from Minor Cell Type	0	1	1	PrediXcan	0.367779
Homo	Y-D Assoc. in Opposite Directions in Two Cell Types	0	1	1	MiXcan (combine)	0.0275231
Homo	Y-D Assoc. in Opposite Directions in Two Cell Types	0	1	1	PrediXcan	0.0259215
Homo	No Y-D Assoc. (Type I)	1	1	1	MiXcan (combine)	0.052
Homo	No Y-D Assoc. (Type I)	1	1	1	PrediXcan	0.05
Homo	Homo Y-D Assoc.	1	1	1	MiXcan (combine)	0.86
Homo	Homo Y-D Assoc.	1	1	1	PrediXcan	0.89
Homo	Y-D Assoc. from Major Cell Type	1	1	1	MiXcan (combine)	0.378
Homo	Y-D Assoc. from Major Cell Type	1	1	1	PrediXcan	0.394
Homo	Y-D Assoc. from Minor Cell Type	1	1	1	MiXcan (combine)	0.364
Homo	Y-D Assoc. from Minor Cell Type	1	1	1	PrediXcan	0.372
Homo	Y-D Assoc. in Opposite Directions in Two Cell Types	1	1	1	MiXcan (combine)	0.032
Homo	Y-D Assoc. in Opposite Directions in Two Cell Types	1	1	1	PrediXcan	0.03
Homo	No Y-D Assoc. (Type I)	2	1	1	MiXcan (combine)	0.0472165
Homo	No Y-D Assoc. (Type I)	2	1	1	PrediXcan	0.0416937
Homo	Homo Y-D Assoc.	2	1	1	MiXcan (combine)	0.853401
Homo	Homo Y-D Assoc.	2	1	1	PrediXcan	0.882063
Homo	Y-D Assoc. from Major Cell Type	2	1	1	MiXcan (combine)	0.372709
Homo	Y-D Assoc. from Major Cell Type	2	1	1	PrediXcan	0.396327
Homo	Y-D Assoc. from Minor Cell Type	2	1	1	MiXcan (combine)	0.357306
Homo	Y-D Assoc. from Minor Cell Type	2	1	1	PrediXcan	0.364206
Homo	Y-D Assoc. in Opposite Directions in Two Cell Types	2	1	1	MiXcan (combine)	0.0235399
Homo	Y-D Assoc. in Opposite Directions in Two Cell Types	2	1	1	PrediXcan	0.0217901
Homo	No Y-D Assoc. (Type I)	-1	1	1	MiXcan (combine)	0.0464119
Homo	No Y-D Assoc. (Type I)	-1	1	1	PrediXcan	0.0458268
Homo	Homo Y-D Assoc.	-1	1	1	MiXcan (combine)	0.855779
Homo	Homo Y-D Assoc.	-1	1	1	PrediXcan	0.890756
Homo	Y-D Assoc. from Major Cell Type	-1	1	1	MiXcan (combine)	0.373427
Homo	Y-D Assoc. from Major Cell Type	-1	1	1	PrediXcan	0.388649
Homo	Y-D Assoc. from Minor Cell Type	-1	1	1	MiXcan (combine)	0.362744
Homo	Y-D Assoc. from Minor Cell Type	-1	1	1	PrediXcan	0.369525
Homo	Y-D Assoc. in Opposite Directions in Two Cell Types	-1	1	1	MiXcan (combine)	0.0293712
Homo	Y-D Assoc. in Opposite Directions in Two Cell Types	-1	1	1	PrediXcan	0.0262349
Homo	No Y-D Assoc. (Type I)	-2	1	1	MiXcan (combine)	0.0472165
Homo	No Y-D Assoc. (Type I)	-2	1	1	PrediXcan	0.0416937
Homo	Homo Y-D Assoc.	-2	1	1	MiXcan (combine)	0.853401
Homo	Homo Y-D Assoc.	-2	1	1	PrediXcan	0.882063
Homo	Y-D Assoc. from Major Cell Type	-2	1	1	MiXcan (combine)	0.372709
Homo	Y-D Assoc. from Major Cell Type	-2	1	1	PrediXcan	0.396327
Homo	Y-D Assoc. from Minor Cell Type	-2	1	1	MiXcan (combine)	0.357306
Homo	Y-D Assoc. from Minor Cell Type	-2	1	1	PrediXcan	0.364206
Homo	Y-D Assoc. in Opposite Directions in Two Cell Types	-2	1	1	MiXcan (combine)	0.0235399
Homo	Y-D Assoc. in Opposite Directions in Two Cell Types	-2	1	1	PrediXcan	0.0217901

## Sheet: Fig4b
XYAssociation	YDAssociation	b0	nonzero_b1	nonzero_b1	Method	TypeIPower
Heter	No Y-D Assoc. (Type I)	-2	1	1	MiXcan (combine)	0.0312165
Heter	No Y-D Assoc. (Type I)	-1	1	1	MiXcan (combine)	0.0304119
Heter	No Y-D Assoc. (Type I)	0	1	1	MiXcan (combine)	0.0290308
Heter	No Y-D Assoc. (Type I)	1	1	1	MiXcan (combine)	0.036
Heter	No Y-D Assoc. (Type I)	2	1	1	MiXcan (combine)	0.0312165
Heter	Homo Y-D Assoc.	-2	1	1	MiXcan (combine)	0.764801
Heter	Homo Y-D Assoc.	-1	1	1	MiXcan (combine)	0.769558
Heter	Homo Y-D Assoc.	0	1	1	MiXcan (combine)	0.767715
Heter	Homo Y-D Assoc.	1	1	1	MiXcan (combine)	0.778
Heter	Homo Y-D Assoc.	2	1	1	MiXcan (combine)	0.764801
Heter	Y-D Assoc. from Major Cell Type	-2	1	1	MiXcan (combine)	0.576773
Heter	Y-D Assoc. from Major Cell Type	-1	1	1	MiXcan (combine)	0.578568
Heter	Y-D Assoc. from Major Cell Type	0	1	1	MiXcan (combine)	0.587422
Heter	Y-D Assoc. from Major Cell Type	1	1	1	MiXcan (combine)	0.59
Heter	Y-D Assoc. from Major Cell Type	2	1	1	MiXcan (combine)	0.576773
Heter	Y-D Assoc. from Minor Cell Type	-2	1	1	MiXcan (combine)	0.503266
Heter	Y-D Assoc. from Minor Cell Type	-1	1	1	MiXcan (combine)	0.516859
Heter	Y-D Assoc. from Minor Cell Type	0	1	1	MiXcan (combine)	0.499885
Heter	Y-D Assoc. from Minor Cell Type	1	1	1	MiXcan (combine)	0.52
Heter	Y-D Assoc. from Minor Cell Type	2	1	1	MiXcan (combine)	0.503266
Heter	Y-D Assoc. in Opposite Directions in Two Cell Types	-2	1	1	MiXcan (combine)	0.69885
Heter	Y-D Assoc. in Opposite Directions in Two Cell Types	-1	1	1	MiXcan (combine)	0.713428
Heter	Y-D Assoc. in Opposite Directions in Two Cell Types	0	1	1	MiXcan (combine)	0.708808
Heter	Y-D Assoc. in Opposite Directions in Two Cell Types	1	1	1	MiXcan (combine)	0.72
Heter	Y-D Assoc. in Opposite Directions in Two Cell Types	2	1	1	MiXcan (combine)	0.69885
Heter	No Y-D Assoc. (Type I)	-2	1	1	PrediXcan	0.0256937
Heter	No Y-D Assoc. (Type I)	-1	1	1	PrediXcan	0.0298268
Heter	No Y-D Assoc. (Type I)	0	1	1	PrediXcan	0.0300551
Heter	No Y-D Assoc. (Type I)	1	1	1	PrediXcan	0.034
Heter	No Y-D Assoc. (Type I)	2	1	1	PrediXcan	0.0256937
Heter	Homo Y-D Assoc.	-2	1	1	PrediXcan	0.942126
Heter	Homo Y-D Assoc.	-1	1	1	PrediXcan	0.959512
Heter	Homo Y-D Assoc.	0	1	1	PrediXcan	0.944447
Heter	Homo Y-D Assoc.	1	1	1	PrediXcan	0.958
Heter	Homo Y-D Assoc.	2	1	1	PrediXcan	0.942126
Heter	Y-D Assoc. from Major Cell Type	-2	1	1	PrediXcan	0.670818
Heter	Y-D Assoc. from Major Cell Type	-1	1	1	PrediXcan	0.651623
Heter	Y-D Assoc. from Major Cell Type	0	1	1	PrediXcan	0.648767
Heter	Y-D Assoc. from Major Cell Type	1	1	1	PrediXcan	0.665
Heter	Y-D Assoc. from Major Cell Type	2	1	1	PrediXcan	0.670818
Heter	Y-D Assoc. from Minor Cell Type	-2	1	1	PrediXcan	0.415514
Heter	Y-D Assoc. from Minor Cell Type	-1	1	1	PrediXcan	0.428814
Heter	Y-D Assoc. from Minor Cell Type	0	1	1	PrediXcan	0.424447
Heter	Y-D Assoc. from Minor Cell Type	1	1	1	PrediXcan	0.435
Heter	Y-D Assoc. from Minor Cell Type	2	1	1	PrediXcan	0.415514
Heter	Y-D Assoc. in Opposite Directions in Two Cell Types	-2	1	1	PrediXcan	0.524475
Heter	Y-D Assoc. in Opposite Directions in Two Cell Types	-1	1	1	PrediXcan	0.535587
Heter	Y-D Assoc. in Opposite Directions in Two Cell Types	0	1	1	PrediXcan	0.534804
Heter	Y-D Assoc. in Opposite Directions in Two Cell Types	1	1	1	PrediXcan	0.545
Heter	Y-D Assoc. in Opposite Directions in Two Cell Types	2	1	1	PrediXcan	0.524475

## Sheet: Fig4c
XYAssociation	YDAssociation	b0	nonzero_b1	nonzero_b1	Method	TypeIPower
Heter	No Y-D Assoc. (Type I)	1	0	1	MiXcan (combine)	0.02
Heter	No Y-D Assoc. (Type I)	1	0.5	1	MiXcan (combine)	0.02
Heter	No Y-D Assoc. (Type I)	1	1	1	MiXcan (combine)	0.036
Heter	No Y-D Assoc. (Type I)	1	1.5	1	MiXcan (combine)	0.03
Heter	No Y-D Assoc. (Type I)	1	2	1	MiXcan (combine)	0.04
Heter	Homo Y-D Assoc.	1	0	1	MiXcan (combine)	0.27
Heter	Homo Y-D Assoc.	1	0.5	1	MiXcan (combine)	0.39
Heter	Homo Y-D Assoc.	1	1	1	MiXcan (combine)	0.678
Heter	Homo Y-D Assoc.	1	1.5	1	MiXcan (combine)	0.72
Heter	Homo Y-D Assoc.	1	2	1	MiXcan (combine)	0.81
Heter	Y-D Assoc. from Major Cell Type	1	0	1	MiXcan (combine)	0.53
Heter	Y-D Assoc. from Major Cell Type	1	0.5	1	MiXcan (combine)	0.57
Heter	Y-D Assoc. from Major Cell Type	1	1	1	MiXcan (combine)	0.59
Heter	Y-D Assoc. from Major Cell Type	1	1.5	1	MiXcan (combine)	0.64
Heter	Y-D Assoc. from Major Cell Type	1	2	1	MiXcan (combine)	0.72
Heter	Y-D Assoc. from Minor Cell Type	1	0	1	MiXcan (combine)	0.28
Heter	Y-D Assoc. from Minor Cell Type	1	0.5	1	MiXcan (combine)	0.45
Heter	Y-D Assoc. from Minor Cell Type	1	1	1	MiXcan (combine)	0.52
Heter	Y-D Assoc. from Minor Cell Type	1	1.5	1	MiXcan (combine)	0.79
Heter	Y-D Assoc. from Minor Cell Type	1	2	1	MiXcan (combine)	0.96
Heter	Y-D Assoc. in Opposite Directions in Two Cell Types	1	0	1	MiXcan (combine)	0.59
Heter	Y-D Assoc. in Opposite Directions in Two Cell Types	1	0.5	1	MiXcan (combine)	0.63
Heter	Y-D Assoc. in Opposite Directions in Two Cell Types	1	1	1	MiXcan (combine)	0.72
Heter	Y-D Assoc. in Opposite Directions in Two Cell Types	1	1.5	1	MiXcan (combine)	0.79
Heter	Y-D Assoc. in Opposite Directions in Two Cell Types	1	2	1	MiXcan (combine)	0.99
Heter	No Y-D Assoc. (Type I)	1	0	1	PrediXcan	0.02
Heter	No Y-D Assoc. (Type I)	1	0.5	1	PrediXcan	0.03
Heter	No Y-D Assoc. (Type I)	1	1	1	PrediXcan	0.034
Heter	No Y-D Assoc. (Type I)	1	1.5	1	PrediXcan	0.04
Heter	No Y-D Assoc. (Type I)	1	2	1	PrediXcan	0.02
Heter	Homo Y-D Assoc.	1	0	1	PrediXcan	0.41
Heter	Homo Y-D Assoc.	1	0.5	1	PrediXcan	0.48
Heter	Homo Y-D Assoc.	1	1	1	PrediXcan	0.858
Heter	Homo Y-D Assoc.	1	1.5	1	PrediXcan	0.91
Heter	Homo Y-D Assoc.	1	2	1	PrediXcan	0.97
Heter	Y-D Assoc. from Major Cell Type	1	0	1	PrediXcan	0.75
Heter	Y-D Assoc. from Major Cell Type	1	0.5	1	PrediXcan	0.69
Heter	Y-D Assoc. from Major Cell Type	1	1	1	PrediXcan	0.665
Heter	Y-D Assoc. from Major Cell Type	1	1.5	1	PrediXcan	0.62
Heter	Y-D Assoc. from Major Cell Type	1	2	1	PrediXcan	0.53
Heter	Y-D Assoc. from Minor Cell Type	1	0	1	PrediXcan	0.27
Heter	Y-D Assoc. from Minor Cell Type	1	0.5	1	PrediXcan	0.36
Heter	Y-D Assoc. from Minor Cell Type	1	1	1	PrediXcan	0.435
Heter	Y-D Assoc. from Minor Cell Type	1	1.5	1	PrediXcan	0.73
Heter	Y-D Assoc. from Minor Cell Type	1	2	1	PrediXcan	0.98
Heter	Y-D Assoc. in Opposite Directions in Two Cell Types	1	0	1	PrediXcan	0.71
Heter	Y-D Assoc. in Opposite Directions in Two Cell Types	1	0.5	1	PrediXcan	0.66
Heter	Y-D Assoc. in Opposite Directions in Two Cell Types	1	1	1	PrediXcan	0.54
Heter	Y-D Assoc. in Opposite Directions in Two Cell Types	1	1.5	1	PrediXcan	0.56
Heter	Y-D Assoc. in Opposite Directions in Two Cell Types	1	2	1	PrediXcan	0.84

## Sheet: Fig4d
XYAssociation	YDAssociation	b0	nonzero_b1	nonzero_b1	Method	TypeIPower
Heter	No Y-D Assoc. (Type I)	1	1	0	MiXcan (combine)	0.02
Heter	No Y-D Assoc. (Type I)	1	1	0.5	MiXcan (combine)	0.04
Heter	No Y-D Assoc. (Type I)	1	1	1	MiXcan (combine)	0.01
Heter	No Y-D Assoc. (Type I)	1	1	1.5	MiXcan (combine)	0.02
Heter	No Y-D Assoc. (Type I)	1	1	2	MiXcan (combine)	0.03
Heter	Homo Y-D Assoc.	1	1	0	MiXcan (combine)	0.33
Heter	Homo Y-D Assoc.	1	1	0.5	MiXcan (combine)	0.37
Heter	Homo Y-D Assoc.	1	1	1	MiXcan (combine)	0.7
Heter	Homo Y-D Assoc.	1	1	1.5	MiXcan (combine)	0.75
Heter	Homo Y-D Assoc.	1	1	2	MiXcan (combine)	0.8
Heter	Y-D Assoc. from Major Cell Type	1	1	0	MiXcan (combine)	0.13
Heter	Y-D Assoc. from Major Cell Type	1	1	0.5	MiXcan (combine)	0.33
Heter	Y-D Assoc. from Major Cell Type	1	1	1	MiXcan (combine)	0.58
Heter	Y-D Assoc. from Major Cell Type	1	1	1.5	MiXcan (combine)	0.62
Heter	Y-D Assoc. from Major Cell Type	1	1	2	MiXcan (combine)	0.79
Heter	Y-D Assoc. from Minor Cell Type	1	1	0	MiXcan (combine)	0.57
Heter	Y-D Assoc. from Minor Cell Type	1	1	0.5	MiXcan (combine)	0.54
Heter	Y-D Assoc. from Minor Cell Type	1	1	1	MiXcan (combine)	0.5
Heter	Y-D Assoc. from Minor Cell Type	1	1	1.5	MiXcan (combine)	0.4
Heter	Y-D Assoc. from Minor Cell Type	1	1	2	MiXcan (combine)	0.39
Heter	Y-D Assoc. in Opposite Directions in Two Cell Types	1	1	0	MiXcan (combine)	0.5
Heter	Y-D Assoc. in Opposite Directions in Two Cell Types	1	1	0.5	MiXcan (combine)	0.63
Heter	Y-D Assoc. in Opposite Directions in Two Cell Types	1	1	1	MiXcan (combine)	0.74
Heter	Y-D Assoc. in Opposite Directions in Two Cell Types	1	1	1.5	MiXcan (combine)	0.8
Heter	Y-D Assoc. in Opposite Directions in Two Cell Types	1	1	2	MiXcan (combine)	0.89
Heter	No Y-D Assoc. (Type I)	1	1	0	PrediXcan	0.02
Heter	No Y-D Assoc. (Type I)	1	1	0.5	PrediXcan	0.03
Heter	No Y-D Assoc. (Type I)	1	1	1	PrediXcan	0.03
Heter	No Y-D Assoc. (Type I)	1	1	1.5	PrediXcan	0.03
Heter	No Y-D Assoc. (Type I)	1	1	2	PrediXcan	0.04
Heter	Homo Y-D Assoc.	1	1	0	PrediXcan	0.41
Heter	Homo Y-D Assoc.	1	1	0.5	PrediXcan	0.6
Heter	Homo Y-D Assoc.	1	1	1	PrediXcan	0.87
Heter	Homo Y-D Assoc.	1	1	1.5	PrediXcan	0.9
Heter	Homo Y-D Assoc.	1	1	2	PrediXcan	0.95
Heter	Y-D Assoc. from Major Cell Type	1	1	0	PrediXcan	0.13
Heter	Y-D Assoc. from Major Cell Type	1	1	0.5	PrediXcan	0.33
Heter	Y-D Assoc. from Major Cell Type	1	1	1	PrediXcan	0.64
Heter	Y-D Assoc. from Major Cell Type	1	1	1.5	PrediXcan	0.77
Heter	Y-D Assoc. from Major Cell Type	1	1	2	PrediXcan	1
Heter	Y-D Assoc. from Minor Cell Type	1	1	0	PrediXcan	0.62
Heter	Y-D Assoc. from Minor Cell Type	1	1	0.5	PrediXcan	0.49
Heter	Y-D Assoc. from Minor Cell Type	1	1	1	PrediXcan	0.44
Heter	Y-D Assoc. from Minor Cell Type	1	1	1.5	PrediXcan	0.33
Heter	Y-D Assoc. from Minor Cell Type	1	1	2	PrediXcan	0.35
Heter	Y-D Assoc. in Opposite Directions in Two Cell Types	1	1	0	PrediXcan	0.58
Heter	Y-D Assoc. in Opposite Directions in Two Cell Types	1	1	0.5	PrediXcan	0.5
Heter	Y-D Assoc. in Opposite Directions in Two Cell Types	1	1	1	PrediXcan	0.54
Heter	Y-D Assoc. in Opposite Directions in Two Cell Types	1	1	1.5	PrediXcan	0.75
Heter	Y-D Assoc. in Opposite Directions in Two Cell Types	1	1	2	PrediXcan	0.98

## Sheet: Fig5a
	b0	b1	b2	PrediXcan	MiXcan -true pi	MiXcan - pi * 0.8	MiXcan - pi*0.7+0.2	MiXcan - Beta(50pi, 50(1-pi))	MiXcan - Beta(5.5pi, 5.5(1-pi))
No Y-D Assoc. (Type I)	1	1	1	0.034	0.036	0.05	0.04	0.04	0.05
Homo Y-D Assoc.	1	1	1	0.86	0.68	0.73	0.73	0.57	0.48
Y-D Assoc. from Major Cell Type	1	1	1	0.665	0.59	0.54	0.49	0.58	0.4
Y-D Assoc. from Minor Cell Type	1	1	1	0.44	0.52	0.57	0.5	0.51	0.47
Y-D Assoc. in Opposite Directions in Two Cell Types	1	1	1	0.54	0.72	0.61	0.61	0.71	0.57

## Sheet: Fig5b
Setting	Method	No Y-D Assoc. (Type I)	Y-D Assoc. from Major Cell Type	Y-D Assoc. from Minor Cell Type	Homo Y-D Assoc.	Y-D Assoc. in Opposite Directions in Two Cell Types
b3=b1!= b2	PrediXcan	0.04	0.84	0.37	0.95	0.55
b3=b1!= b2	MiXcan	0.02	0.84	0.72	0.71	0.79
All b's are different	PrediXcan	0.03	0.42	0.48	0.8	0.37
All b's are different	MiXcan	0.04	0.38	0.71	0.62	0.66

## Sheet: Fig5c
eta2	group	(0, eta, eta2)	(eta, 0, eta2)	(eta, -eta, eta2)
-0.2	PrediXcan	0.05	0.28	0.54
-0.2	MiXcan	0.13	0.71	0.82
-0.1	PrediXcan	0.15	0.42	0.33
-0.1	MiXcan	0.17	0.71	0.76
0	PrediXcan	0.38	0.53	0.3
0	MiXcan	0.24	0.71	0.72
0.1	PrediXcan	0.72	0.69	0.38
0.1	MiXcan	0.57	0.71	0.75
0.2	PrediXcan	0.89	0.82	0.57
0.2	MiXcan	0.71	0.71	0.69

[truncated: 9 more sheets: Fig6, FigS1ac, FigSbd, FigS2, FigS3, FigS4, FigS5, FigS6, FigS7]
